# Supplementary material for: Bis{2-(5-hydr­oxy-2-[1-(hydroxy­imino)eth­yl]phenolato-κ2 O 1,N}nickel(II) N,N-dimethyl­formamide disolvate
Source: Acta Crystallogr Sect E Struct Rep Online. 2009 Oct 3;65(Pt 11):m1305. doi: 10.1107/S1600536809039257 (PMC2971387; doi:10.1107/S1600536809039257)
Supplement: Supplementary file 1 [file e-65-m1305-sup1.cif]

##############################################################################
###                                                                        ###
###        Electronic paper (Acta Crystallographica Section E)             ###
###                                                                        ###
##############################################################################
#                                                                            #
# This CIF contains the data in a paper accepted for publication in Acta     #
# Crystallographica Section E. It conforms to the requirements of Notes      #
# for Authors for Section E, and has been peer reviewed under the auspices   #
# of the IUCr Commission on Journals.                                        #
#                                                                            #
# Full details of the Crystallographic Information File format               #
# are given in the paper "The Crystallographic Information File (CIF):       #
# a New Standard Archive File for Crystallography" by S. R. Hall, F. H.      #
# Allen and I. D. Brown [Acta Cryst. (1991), A47, 655-685].                  #
#                                                                            #
# The current version of the core CIF dictionary is obtainable from          #
# ftp://ftp.iucr.org/pub/cif_core.dic. The current version number is 2.4.    #
#                                                                            #
# Software is freely available for graphical display of the structure(s) in  #
# this CIF.  For information consult the CIF home page http://www.iucr.org/  #
# cif/home.html                                                              #
#                                                                            #
# This file may be used for bona fide research purposes within the           #
# scientific community so long as proper attribution is given to the journal # 
# article from which it was obtained.                                        #
#                                                                            #
##############################################################################
                                             
data_global
_audit_creation_method     SHELXL-97
_journal_data_validation_number     ?
_journal_date_recd_electronic     2009-09-06
_journal_date_accepted     2009-09-27
_journal_name_full     'Acta Crystallographica, Section E'
_journal_year     2009
_journal_volume     65
_journal_issue     11
_journal_page_first     m1305
_journal_page_last     m1305
_journal_paper_category     QM
_journal_coeditor_code     TK2537
_publ_contact_author_name     'Prof. Dang, Yan-Qiu'
_publ_contact_author_address
;
Department of Chemistry & chemical engineering
Binzhou University
Binzhou 256600
People's Republic of China
;
_publ_contact_author_email     'yanqiudang@163.com'
_publ_contact_author_fax     '86 0543 3190000'
_publ_contact_author_phone     '86 0543 3190000'
_publ_section_title
;\
Bis{2-(5-hydroxy-2-[1-(hydroxyimino)ethyl]phenolato-\k^2^<i>O</i>^1^,<i>N</i>}\
nickel(II) <i>N</i>,<i>N</i>-dimethylformamide disolvate
;
loop_
    _publ_author_name
    _publ_author_address
    'Dang, Yan-Qiu'
;
Department of Chemistry & Chemical Engineering
Binzhou University
Binzhou 256600
People's Republic of China
;
data_I
_audit_creation_method     SHELXL-97
_chemical_name_systematic
;
Bis{2-(5-hydroxy-2-[1-(hydroxyimino)ethyl]phenolato-
\k^2^<i>O</i>^1^,<i>N</i>}nickel(II) <i>N</i>,<i>N</i>-dimethylformamide
disolvate
;
_chemical_name_common     ?
_chemical_formula_moiety     'C16 H16 N2 Ni O6, 2(C3 H7 N O)'
_chemical_formula_sum     'C22 H30 N4 Ni O8'
_chemical_formula_iupac     '[Ni (C8 H8 N O3)2], 2C3 H7 N O'
_chemical_formula_weight     537.21
_chemical_melting_point     ?
_symmetry_cell_setting     monoclinic
_symmetry_space_group_name_H-M     'P 21/c'
_symmetry_space_group_name_Hall     '-P 2ybc'
loop_
    _symmetry_equiv_pos_as_xyz
    'x, y, z'
    '-x, y+1/2, -z+1/2'
    '-x, -y, -z'
    'x, -y-1/2, z-1/2'
_cell_length_a     13.2905(10)
_cell_length_b     5.8649(4)
_cell_length_c     15.9345(12)
_cell_angle_alpha     90
_cell_angle_beta     99.1290(10)
_cell_angle_gamma     90
_cell_volume     1226.32(16)
_cell_formula_units_Z     2
_cell_measurement_reflns_used     5624
_cell_measurement_theta_min     2.2
_cell_measurement_theta_max     26.5
_cell_measurement_temperature     295(2)
_exptl_crystal_description     block
_exptl_crystal_colour     brown
_exptl_crystal_size_max     0.50
_exptl_crystal_size_mid     0.40
_exptl_crystal_size_min     0.30
_exptl_crystal_density_diffrn     1.455
_exptl_crystal_density_meas     ?
_exptl_crystal_density_method     'not measured'
_exptl_crystal_F_000     564
_exptl_absorpt_coefficient_mu     0.845
_exptl_absorpt_correction_type     multi-scan
_exptl_absorpt_process_details     '(SADABS, Bruker, 2002)'
_exptl_absorpt_correction_T_min     0.677
_exptl_absorpt_correction_T_max     0.786
_exptl_special_details
;
;
_diffrn_ambient_temperature     295(2)
_diffrn_radiation_type     MoK\a
_diffrn_radiation_wavelength     0.71073
_diffrn_radiation_source     'fine-focus sealed tube'
_diffrn_radiation_monochromator     graphite
_diffrn_measurement_device_type     'Bruker SMART APEX area-detector'
_diffrn_measurement_method     '\f and \w'
_diffrn_detector_area_resol_mean     ?
_diffrn_reflns_number     6243
_diffrn_reflns_av_R_equivalents     0.017
_diffrn_reflns_av_sigmaI/netI     0.020
_diffrn_reflns_theta_min     2.6
_diffrn_reflns_theta_max     26.0
_diffrn_reflns_theta_full     26.0
_diffrn_measured_fraction_theta_max     0.995
_diffrn_measured_fraction_theta_full     0.995
_diffrn_reflns_limit_h_min     -16
_diffrn_reflns_limit_h_max     14
_diffrn_reflns_limit_k_min     -7
_diffrn_reflns_limit_k_max     6
_diffrn_reflns_limit_l_min     -19
_diffrn_reflns_limit_l_max     13
_diffrn_standards_number     0
_diffrn_standards_interval_count     0
_diffrn_standards_interval_time     0
_diffrn_standards_decay_%     0
_refine_special_details
;
Refinement of <i>F</i>^2^ against ALL reflections. The weighted <i>R</i>-factor
<i>wR</i> and goodness of fit <i>S</i> are based on <i>F</i>^2^, conventional
<i>R</i>-factors <i>R</i> are based on <i>F</i>, with <i>F</i> set to zero for
negative <i>F</i>^2^. The threshold expression of <i>F</i>^2^ >
\s(<i>F</i>^2^) is used only for calculating <i>R</i>-factors(gt) <i>etc</i>.
and is not relevant to the choice of reflections for refinement.
<i>R</i>-factors based on <i>F</i>^2^ are statistically about twice as large
as those based on <i>F</i>, and <i>R</i>- factors based on ALL data will be
even larger.
;
_reflns_number_total     2398
_reflns_number_gt     2067
_reflns_threshold_expression     I>2\s(I)
_refine_ls_structure_factor_coef     Fsqd
_refine_ls_matrix_type     full
_refine_ls_R_factor_all     0.034
_refine_ls_R_factor_gt     0.028
_refine_ls_wR_factor_gt     0.079
_refine_ls_wR_factor_ref     0.083
_refine_ls_goodness_of_fit_ref     1.04
_refine_ls_restrained_S_all     1.04
_refine_ls_number_reflns     2398
_refine_ls_number_parameters     160
_refine_ls_number_restraints     0
_refine_ls_hydrogen_treatment     constr
_refine_ls_weighting_scheme     calc
_refine_ls_weighting_details
         'calc w=1/[\s^2^(Fo^2^)+(0.0436P)^2^+0.4293P] where P=(Fo^2^+2Fc^2^)/3'
_atom_sites_solution_hydrogens     geom
_atom_sites_solution_primary     direct
_atom_sites_solution_secondary     difmap
_refine_ls_shift/su_max     ?
_refine_ls_shift/su_max_lt     0.001
_refine_ls_shift/su_mean     0.000
_refine_diff_density_max     0.25
_refine_diff_density_min     -0.20
_refine_ls_extinction_method     none
_refine_ls_extinction_coef     ?
loop_
    _atom_type_symbol
    _atom_type_description
    _atom_type_scat_dispersion_real
    _atom_type_scat_dispersion_imag
    _atom_type_scat_source
    'C' 'C' 0.0033 0.0016
                         'International Tables Vol C Tables 4.2.6.8 and 6.1.1.4'
    'H' 'H' 0.0000 0.0000
                         'International Tables Vol C Tables 4.2.6.8 and 6.1.1.4'
    'N' 'N' 0.0061 0.0033
                         'International Tables Vol C Tables 4.2.6.8 and 6.1.1.4'
    'O' 'O' 0.0106 0.0060
                         'International Tables Vol C Tables 4.2.6.8 and 6.1.1.4'
    'Ni' 'Ni' 0.3393 1.1124
                         'International Tables Vol C Tables 4.2.6.8 and 6.1.1.4'
_computing_data_collection     'SMART (Bruker, 2002)'
_computing_cell_refinement     'SAINT (Bruker, 2002)'
_computing_data_reduction     'SAINT (Bruker, 2002)'
_computing_structure_solution     'SHELXS97 (Sheldrick, 2008)'
_computing_structure_refinement     'SHELXL97 (Sheldrick, 2008)'
_computing_molecular_graphics     'ORTEP-3 (Farrugia, 1997)'
_computing_publication_material     'SHELXL97 (Sheldrick, 2008)'
loop_
    _atom_site_type_symbol
    _atom_site_label
    _atom_site_fract_x
    _atom_site_fract_y
    _atom_site_fract_z
    _atom_site_U_iso_or_equiv
    _atom_site_adp_type
    _atom_site_calc_flag
    _atom_site_refinement_flags
    _atom_site_occupancy
    _atom_site_disorder_assembly
    _atom_site_disorder_group
    Ni Ni1 0.0000 0.0000 0.0000 0.03529(12) Uani d S 1 . .
    O O1 0.36927(11) 0.3031(3) 0.28775(9) 0.0573(4) Uani d . 1 . .
    H H1 0.3831 0.4080 0.3217 0.086 Uiso calc R 1 . .
    O O2 0.11298(11) 0.0218(2) 0.08068(10) 0.0512(4) Uani d . 1 . .
    O O3 -0.16273(10) 0.2912(3) 0.00960(10) 0.0600(4) Uani d . 1 . .
    H H3 -0.1806 0.1977 -0.0281 0.090 Uiso calc R 1 . .
    O O4 0.45924(14) 0.6291(3) 0.38447(11) 0.0733(5) Uani d . 1 . .
    N N1 -0.06182(11) 0.2487(3) 0.04612(10) 0.0401(4) Uani d . 1 . .
    N N2 0.57279(13) 0.9128(3) 0.41807(11) 0.0477(4) Uani d . 1 . .
    C C1 0.14012(14) 0.1839(3) 0.13806(11) 0.0370(4) Uani d . 1 . .
    C C2 0.23725(14) 0.1673(3) 0.18586(11) 0.0412(4) Uani d . 1 . .
    H H2 0.2786 0.0444 0.1773 0.049 Uiso calc R 1 . .
    C C3 0.27296(14) 0.3301(3) 0.24559(12) 0.0412(4) Uani d . 1 . .
    C C4 0.21144(16) 0.5124(3) 0.26013(14) 0.0472(5) Uani d . 1 . .
    H H4 0.2350 0.6225 0.3005 0.057 Uiso calc R 1 . .
    C C5 0.11510(16) 0.5279(3) 0.21400(13) 0.0444(4) Uani d . 1 . .
    H H5 0.0744 0.6507 0.2241 0.053 Uiso calc R 1 . .
    C C6 0.07536(14) 0.3672(3) 0.15236(11) 0.0359(4) Uani d . 1 . .
    C C7 -0.02770(14) 0.3901(3) 0.10657(11) 0.0371(4) Uani d . 1 . .
    C C8 -0.09685(17) 0.5748(4) 0.12913(15) 0.0539(5) Uani d . 1 . .
    H H8A -0.1664 0.5247 0.1164 0.081 Uiso calc R 1 . .
    H H8B -0.0880 0.7094 0.0968 0.081 Uiso calc R 1 . .
    H H8C -0.0804 0.6085 0.1887 0.081 Uiso calc R 1 . .
    C C9 0.62892(19) 0.7952(4) 0.49118(15) 0.0622(6) Uani d . 1 . .
    H H9A 0.6381 0.8958 0.5393 0.093 Uiso calc R 1 . .
    H H9B 0.6943 0.7492 0.4787 0.093 Uiso calc R 1 . .
    H H9C 0.5914 0.6631 0.5038 0.093 Uiso calc R 1 . .
    C C10 0.60887(19) 1.1364(4) 0.39838(18) 0.0678(7) Uani d . 1 . .
    H H10A 0.6067 1.2368 0.4456 0.102 Uiso calc R 1 . .
    H H10B 0.5662 1.1957 0.3490 0.102 Uiso calc R 1 . .
    H H10C 0.6777 1.1248 0.3875 0.102 Uiso calc R 1 . .
    C C11 0.49409(16) 0.8175(4) 0.37059(14) 0.0533(5) Uani d . 1 . .
    H H11 0.4626 0.8977 0.3233 0.064 Uiso calc R 1 . .
loop_
    _atom_site_aniso_label
    _atom_site_aniso_U_11
    _atom_site_aniso_U_22
    _atom_site_aniso_U_33
    _atom_site_aniso_U_12
    _atom_site_aniso_U_13
    _atom_site_aniso_U_23
    Ni1 0.03338(19) 0.0364(2) 0.03341(19) 0.00408(13) -0.00300(12) -0.00579(13)
    O1 0.0471(8) 0.0590(9) 0.0575(9) 0.0005(7) -0.0175(7) -0.0137(7)
    O2 0.0461(8) 0.0486(8) 0.0520(8) 0.0128(6) -0.0136(6) -0.0206(6)
    O3 0.0393(8) 0.0685(10) 0.0646(10) 0.0185(7) -0.0148(7) -0.0263(8)
    O4 0.0707(11) 0.0620(11) 0.0790(12) -0.0240(9) -0.0133(9) -0.0079(9)
    N1 0.0331(8) 0.0433(8) 0.0408(8) 0.0070(6) -0.0033(6) -0.0046(7)
    N2 0.0420(9) 0.0450(9) 0.0548(10) -0.0038(7) 0.0031(7) -0.0094(8)
    C1 0.0397(9) 0.0376(9) 0.0319(9) -0.0009(8) 0.0000(7) -0.0030(7)
    C2 0.0403(10) 0.0417(10) 0.0394(10) 0.0037(8) -0.0005(8) -0.0039(8)
    C3 0.0404(10) 0.0440(10) 0.0364(9) -0.0059(8) -0.0018(8) 0.0010(8)
    C4 0.0500(11) 0.0434(11) 0.0453(11) -0.0072(9) -0.0013(9) -0.0120(8)
    C5 0.0466(11) 0.0396(10) 0.0460(11) 0.0014(8) 0.0041(9) -0.0084(8)
    C6 0.0391(9) 0.0363(9) 0.0319(9) -0.0004(7) 0.0046(7) -0.0007(7)
    C7 0.0415(10) 0.0370(10) 0.0330(9) 0.0036(8) 0.0069(7) -0.0004(7)
    C8 0.0506(12) 0.0528(12) 0.0563(13) 0.0135(10) 0.0025(10) -0.0134(10)
    C9 0.0567(13) 0.0743(16) 0.0517(13) -0.0062(12) -0.0034(10) -0.0073(11)
    C10 0.0595(14) 0.0498(13) 0.0917(19) -0.0088(11) 0.0048(13) -0.0066(12)
    C11 0.0470(11) 0.0536(12) 0.0553(12) -0.0024(10) -0.0046(9) -0.0093(10)
_geom_special_details
;
All e.s.d.'s (except the e.s.d. in the dihedral angle between two l.s. planes)
are estimated using the full covariance matrix. The cell e.s.d.'s are taken
into account individually in the estimation of e.s.d.'s in distances, angles
and torsion angles; correlations between e.s.d.'s in cell parameters are only
used when they are defined by crystal symmetry. An approximate (isotropic)
treatment of cell e.s.d.'s is used for estimating e.s.d.'s involving l.s.
planes.
;
loop_
    _geom_bond_atom_site_label_1
    _geom_bond_atom_site_label_2
    _geom_bond_site_symmetry_2
    _geom_bond_distance
    _geom_bond_publ_flag
    Ni1 O2 3 1.8197(14) ?
    Ni1 O2 . 1.8197(14) ?
    Ni1 N1 3 1.8801(15) ?
    Ni1 N1 . 1.8801(15) ?
    O1 C3 . 1.357(2) ?
    O1 H1 . 0.8200 ?
    O2 C1 . 1.328(2) ?
    O3 N1 . 1.3970(19) ?
    O3 H3 . 0.8200 ?
    O4 C11 . 1.232(3) ?
    N1 C7 . 1.297(2) ?
    N2 C11 . 1.315(3) ?
    N2 C10 . 1.447(3) ?
    N2 C9 . 1.454(3) ?
    C1 C2 . 1.394(2) ?
    C1 C6 . 1.418(2) ?
    C2 C3 . 1.378(3) ?
    C2 H2 . 0.9300 ?
    C3 C4 . 1.387(3) ?
    C4 C5 . 1.375(3) ?
    C4 H4 . 0.9300 ?
    C5 C6 . 1.403(3) ?
    C5 H5 . 0.9300 ?
    C6 C7 . 1.452(2) ?
    C7 C8 . 1.501(3) ?
    C8 H8A . 0.9600 ?
    C8 H8B . 0.9600 ?
    C8 H8C . 0.9600 ?
    C9 H9A . 0.9600 ?
    C9 H9B . 0.9600 ?
    C9 H9C . 0.9600 ?
    C10 H10A . 0.9600 ?
    C10 H10B . 0.9600 ?
    C10 H10C . 0.9600 ?
    C11 H11 . 0.9300 ?
loop_
    _geom_angle_atom_site_label_1
    _geom_angle_atom_site_label_2
    _geom_angle_atom_site_label_3
    _geom_angle_site_symmetry_1
    _geom_angle_site_symmetry_3
    _geom_angle
    _geom_angle_publ_flag
    O2 Ni1 O2 3 . 180.00(14) ?
    O2 Ni1 N1 3 3 91.84(6) ?
    O2 Ni1 N1 . 3 88.16(6) ?
    O2 Ni1 N1 3 . 88.16(6) ?
    O2 Ni1 N1 . . 91.84(6) ?
    N1 Ni1 N1 3 . 180.00(11) ?
    C3 O1 H1 . . 109.5 ?
    C1 O2 Ni1 . . 129.80(12) ?
    N1 O3 H3 . . 109.5 ?
    C7 N1 O3 . . 113.25(14) ?
    C7 N1 Ni1 . . 131.56(13) ?
    O3 N1 Ni1 . . 115.19(11) ?
    C11 N2 C10 . . 121.4(2) ?
    C11 N2 C9 . . 121.3(2) ?
    C10 N2 C9 . . 117.25(18) ?
    O2 C1 C2 . . 116.94(16) ?
    O2 C1 C6 . . 123.20(16) ?
    C2 C1 C6 . . 119.86(16) ?
    C3 C2 C1 . . 121.11(17) ?
    C3 C2 H2 . . 119.4 ?
    C1 C2 H2 . . 119.4 ?
    O1 C3 C2 . . 117.08(17) ?
    O1 C3 C4 . . 122.81(17) ?
    C2 C3 C4 . . 120.11(17) ?
    C5 C4 C3 . . 119.03(17) ?
    C5 C4 H4 . . 120.5 ?
    C3 C4 H4 . . 120.5 ?
    C4 C5 C6 . . 123.04(18) ?
    C4 C5 H5 . . 118.5 ?
    C6 C5 H5 . . 118.5 ?
    C5 C6 C1 . . 116.83(17) ?
    C5 C6 C7 . . 120.64(16) ?
    C1 C6 C7 . . 122.52(16) ?
    N1 C7 C6 . . 120.30(16) ?
    N1 C7 C8 . . 118.96(17) ?
    C6 C7 C8 . . 120.74(16) ?
    C7 C8 H8A . . 109.5 ?
    C7 C8 H8B . . 109.5 ?
    H8A C8 H8B . . 109.5 ?
    C7 C8 H8C . . 109.5 ?
    H8A C8 H8C . . 109.5 ?
    H8B C8 H8C . . 109.5 ?
    N2 C9 H9A . . 109.5 ?
    N2 C9 H9B . . 109.5 ?
    H9A C9 H9B . . 109.5 ?
    N2 C9 H9C . . 109.5 ?
    H9A C9 H9C . . 109.5 ?
    H9B C9 H9C . . 109.5 ?
    N2 C10 H10A . . 109.5 ?
    N2 C10 H10B . . 109.5 ?
    H10A C10 H10B . . 109.5 ?
    N2 C10 H10C . . 109.5 ?
    H10A C10 H10C . . 109.5 ?
    H10B C10 H10C . . 109.5 ?
    O4 C11 N2 . . 124.5(2) ?
    O4 C11 H11 . . 117.8 ?
    N2 C11 H11 . . 117.8 ?
loop_
    _geom_hbond_atom_site_label_D
    _geom_hbond_atom_site_label_H
    _geom_hbond_atom_site_label_A
    _geom_hbond_site_symmetry_A
    _geom_hbond_distance_DH
    _geom_hbond_distance_HA
    _geom_hbond_distance_DA
    _geom_hbond_angle_DHA
    O1 H1 O4 . 0.82 1.84 2.622(2) 159
    O3 H3 O2 3 0.82 1.85 2.4857(19) 134
