# Supplementary material for: Bis{2-(5-hydr­oxy-2-[1-(hydroxy­imino)eth­yl]phenolato-κ2 O 1,N}nickel(II) N,N-dimethyl­formamide disolvate
Source: Acta Crystallogr Sect E Struct Rep Online. 2009 Oct 3;65(Pt 11):m1305. doi: 10.1107/S1600536809039257 (PMC2971387; doi:10.1107/S1600536809039257)
Supplement: Supplementary file 2 [file e-65-m1305-Isup2.hkl]

#
# h,k,l, Fc-squared, Fo-squared, sigma(Fo-squared) and status flag
#
data_I
_shelx_title ' test in P2(1)/c'
_shelx_refln_list_code          4
_shelx_F_calc_maximum      163.34
_exptl_crystal_F_000       564.00
_reflns_d_resolution_high  0.8107
 
loop_
 _symmetry_equiv_pos_as_xyz
 'x, y, z'
 '-x, y+1/2, -z+1/2'
 '-x, -y, -z'
 'x, -y-1/2, z-1/2'
 
_cell_length_a    13.2905
_cell_length_b     5.8649
_cell_length_c    15.9345
_cell_angle_alpha  90.000
_cell_angle_beta   99.129
_cell_angle_gamma  90.000
 
_shelx_F_squared_multiplier     1.000
 
loop_
 _refln_index_h
 _refln_index_k
 _refln_index_l
 _refln_F_squared_calc
 _refln_F_squared_meas
 _refln_F_squared_sigma
 _refln_observed_status
   2   0   0    10265.55     9661.68    169.15 o
   3   0   0        5.20        6.86      1.09 o
   4   0   0      713.19      794.60     15.85 o
   5   0   0      770.71      749.45     15.57 o
   6   0   0        3.86        7.87      1.60 o
   7   0   0      313.78      368.29      9.95 o
   8   0   0     2834.25     2759.69     51.52 o
   9   0   0      302.61      303.43      9.78 o
  10   0   0      306.68      310.97     10.46 o
  11   0   0      607.23      565.04     15.69 o
  12   0   0      123.76      137.97      7.39 o
  13   0   0      244.40      243.38     10.49 o
  14   0   0      278.08      262.34     11.20 o
  15   0   0       15.73       16.89      4.27 o
  16   0   0      113.88      119.58      8.68 o
   1   1   0     2312.16     2347.05     29.11 o
   2   1   0     1397.75     1391.68     14.67 o
   3   1   0      187.27      199.50      3.12 o
   4   1   0      798.04      774.35      9.16 o
   5   1   0      464.94      466.50      6.37 o
   6   1   0        7.18        9.79      3.94 o
   7   1   0     2652.05     2830.08     37.01 o
   8   1   0      114.91      123.57      4.05 o
   9   1   0       40.32       50.46      2.97 o
  10   1   0        4.89        7.82      2.20 o
  11   1   0        0.26       -1.62      1.62 o
  12   1   0       72.72       64.05      3.85 o
  13   1   0       69.35       67.61      4.15 o
  14   1   0       11.30       10.06      2.57 o
  15   1   0       11.30       12.14      2.91 o
  16   1   0        1.28        6.49      2.83 o
   0   2   0       19.31       22.72      1.27 o
   1   2   0     5329.33     5206.61     45.45 o
   2   2   0     1978.92     1957.99     20.78 o
   3   2   0      295.53      250.26      4.02 o
   4   2   0     1328.93     1260.46     14.35 o
   5   2   0      280.55      240.06      4.27 o
   6   2   0      141.12      123.24      3.08 o
   7   2   0     1676.91     1607.21     18.70 o
   8   2   0      704.19      712.03     12.25 o
   9   2   0     3836.40     3857.80     50.68 o
  10   2   0     1746.51     1762.04     50.45 o
  11   2   0      231.16      221.30      6.66 o
  12   2   0       68.18       61.04      3.92 o
  13   2   0        1.62        0.90      2.65 o
  14   2   0        9.43        8.27      2.56 o
  15   2   0       73.63       68.65      8.61 o
   1   3   0       50.56       49.20      1.57 o
   2   3   0     1067.81     1099.27     11.10 o
   3   3   0      295.00      345.67      5.50 o
   4   3   0       19.83       20.20      1.47 o
   5   3   0      125.20      113.58      3.11 o
   6   3   0       37.19       49.32      2.25 o
   7   3   0        0.71        1.83      1.20 o
   8   3   0        7.39        8.00      1.56 o
   9   3   0      415.39      403.29      8.98 o
  10   3   0        1.22       -0.23      1.71 o
  11   3   0      260.18      260.10      7.57 o
  12   3   0        0.83        0.03      2.08 o
  13   3   0        2.98        3.55      2.43 o
  14   3   0        1.44        3.21      2.52 o
   0   4   0      368.44      349.96      8.93 o
   1   4   0     2107.83     2039.84     19.65 o
   2   4   0       75.33       74.96      2.24 o
   3   4   0      231.80      203.18      3.64 o
   4   4   0       49.64       47.94      2.27 o
   5   4   0      251.21      254.00      5.23 o
   6   4   0      677.46      609.85      9.35 o
   7   4   0      137.12      134.91      4.04 o
   8   4   0      319.45      302.26      6.36 o
   9   4   0      294.95      298.02      6.50 o
  10   4   0      267.90      246.33      7.41 o
  11   4   0      105.87      121.07      5.53 o
  12   4   0       28.38       38.47      9.79 o
  13   4   0       16.82       17.79      3.29 o
   1   5   0       53.63       60.91      3.89 o
   2   5   0      155.01      153.13      4.20 o
   3   5   0       80.87       75.36      3.14 o
   4   5   0       59.03       50.53      2.67 o
   5   5   0       11.70       11.57      1.88 o
   6   5   0       28.97       26.41      2.34 o
   7   5   0        3.41        2.21      1.84 o
   8   5   0        0.85        0.57      1.65 o
   9   5   0        7.37        7.20      2.15 o
  10   5   0       34.33       40.66      4.38 o
  11   5   0       55.27       62.61      4.68 o
   0   6   0      475.99      456.51     14.83 o
   1   6   0      115.35      116.15      5.20 o
   2   6   0        3.62        2.80      2.22 o
   3   6   0       25.35       26.78      3.19 o
   4   6   0      127.82      122.10      9.66 o
   5   6   0       64.13       68.20      5.92 o
   6   6   0       88.42      103.22      5.39 o
   7   6   0       86.46       89.46      4.10 o
   8   6   0      332.32      335.75      7.70 o
   9   6   0       84.68       80.47      7.77 o
   1   7   0       27.51       27.57      4.29 o
   2   7   0        1.55       -2.06      2.36 o
   3   7   0        0.02        2.30      2.55 o
   4   7   0       13.70       15.37      3.67 o
 -16   1   1       44.77       49.69      4.42 o
 -15   1   1      165.52      162.11      6.53 o
 -14   1   1      135.91      129.69      5.67 o
 -13   1   1      456.81      452.47     10.45 o
 -12   1   1       71.63       72.80      5.02 o
 -11   1   1      346.42      358.30     12.76 o
 -10   1   1      662.82      632.44     11.67 o
  -9   1   1     1839.24     1914.93     26.99 o
  -8   1   1     1835.07     1844.29     61.95 o
  -7   1   1     1155.87     1130.37     16.58 o
  -6   1   1      977.09      956.80     11.56 o
  -5   1   1       94.00       66.36      1.95 o
  -4   1   1     5108.46     5155.00     52.08 o
  -3   1   1      203.81      197.72      3.10 o
  -2   1   1     3335.49     3521.55     30.89 o
  -1   1   1      497.59      508.34      5.83 o
   0   1   1      211.03      162.72      3.81 o
   1   1   1     7675.44     7469.57     91.63 o
   2   1   1       92.25      111.21      5.25 o
   3   1   1     1059.09     1084.59     19.83 o
   4   1   1      781.97      780.36      8.97 o
   5   1   1      849.42      912.63     10.54 o
   6   1   1     2204.52     2353.84     25.02 o
   7   1   1      987.75      923.71     11.27 o
   8   1   1      998.04     1009.02     12.45 o
   9   1   1      884.95      840.69     11.07 o
  10   1   1      180.36      186.24      4.33 o
  11   1   1      402.45      421.87      9.31 o
  12   1   1       71.17       80.78      4.27 o
  13   1   1       40.33       42.92      3.50 o
  14   1   1       30.04       34.51      3.43 o
  15   1   1      194.68      210.42      7.41 o
 -15   2   1        1.08        5.17      2.62 o
 -14   2   1       44.85       36.70      3.76 o
 -13   2   1        8.15        5.04      2.20 o
 -12   2   1        2.36       -1.04      1.90 o
 -11   2   1      170.49      195.62      6.22 o
 -10   2   1       67.84       74.32      3.87 o
  -9   2   1        0.62        0.02      1.59 o
  -8   2   1      275.20      256.54      5.18 o
  -7   2   1       16.45       19.58      1.58 o
  -6   2   1      292.49      311.86      5.27 o
  -5   2   1      403.27      455.73      8.48 o
  -4   2   1      186.97      235.04      4.02 o
  -3   2   1      252.60      254.69      4.09 o
  -2   2   1     1024.41     1057.07     11.95 o
  -1   2   1        0.01       -0.38      0.38 o
   0   2   1       25.61       36.19      0.94 o
   1   2   1      420.26      355.99      5.82 o
   2   2   1       19.97       11.82      1.03 o
   3   2   1     2305.44     2528.99     26.56 o
   4   2   1       46.99       46.50      1.78 o
   5   2   1      748.81      750.46      9.57 o
   6   2   1       20.92       36.78      1.52 o
   7   2   1        9.72       12.83      1.69 o
   8   2   1      514.47      503.59      9.67 o
   9   2   1     1018.68     1071.68     17.14 o
  10   2   1       38.85       47.32      3.20 o
  11   2   1        1.71       -1.52      1.77 o
  12   2   1       60.81       60.71      3.88 o
  13   2   1       94.92       95.12      5.08 o
  14   2   1       34.43       46.08      3.91 o
  15   2   1        1.84        0.94      2.50 o
 -14   3   1       74.09       74.10      4.83 o
 -13   3   1       62.66       67.56      4.46 o
 -12   3   1      471.51      470.15     19.17 o
 -11   3   1      149.99      141.90      5.66 o
 -10   3   1       34.91       34.01      4.98 o
  -9   3   1       28.23       28.69      2.23 o
  -8   3   1      856.36      825.36     11.55 o
  -7   3   1      177.02      167.90      4.13 o
  -6   3   1      625.73      578.94     11.05 o
  -5   3   1      674.25      721.89      9.73 o
  -4   3   1      907.98      964.81     12.01 o
  -3   3   1     2974.12     3159.20     33.42 o
  -2   3   1      169.52      133.80      3.15 o
  -1   3   1     2214.41     2190.46     20.34 o
   0   3   1     3539.59     3614.60     32.45 o
   1   3   1     1436.11     1423.34     13.83 o
   2   3   1     4990.33     5113.27     45.11 o
   3   3   1      150.19      136.31      3.15 o
   4   3   1       10.88        3.35      0.92 o
   5   3   1      555.64      517.60      7.66 o
   6   3   1      937.39      928.79     12.12 o
   7   3   1      529.11      510.51     13.57 o
   8   3   1      497.81      525.24     10.33 o
   9   3   1      156.08      156.08     12.24 o
  10   3   1     1658.46     1675.24     25.45 o
  11   3   1      223.32      217.70      6.82 o
  12   3   1       68.25       67.64      4.21 o
  13   3   1       98.33       99.97     14.22 o
  14   3   1       59.96       50.59      4.31 o
 -13   4   1       16.01       15.53      3.18 o
 -12   4   1       65.92       70.53      6.35 o
 -11   4   1        0.65        1.76      2.21 o
 -10   4   1       45.37       47.33      3.02 o
  -9   4   1       38.43       35.27      4.02 o
  -8   4   1      112.09      105.45      4.76 o
  -7   4   1       65.90       66.42      3.04 o
  -6   4   1       11.76        8.88      3.05 o
  -5   4   1      229.75      245.14      5.42 o
  -4   4   1      332.96      333.46      7.39 o
  -3   4   1       23.77       24.73      1.79 o
  -2   4   1        4.83        3.55      1.16 o
  -1   4   1       50.69       45.56      2.08 o
   0   4   1      182.79      172.44      4.27 o
   1   4   1      115.90      116.63      2.67 o
   2   4   1       14.49       16.09      1.24 o
   3   4   1        0.10       -0.12      0.82 o
   4   4   1       38.60       37.73      2.08 o
   5   4   1      105.70      115.58      3.02 o
   6   4   1       53.28       55.99      2.67 o
   7   4   1      105.05      103.32      3.68 o
   8   4   1       14.33       15.83      2.39 o
   9   4   1       15.61       14.26      2.52 o
  10   4   1       78.63       79.84      4.40 o
  11   4   1      212.79      214.54      9.36 o
  12   4   1        1.42        0.08      3.66 o
  13   4   1       38.81       47.80      4.32 o
 -11   5   1        7.06        7.31      4.79 o
 -10   5   1      149.93      147.86      5.80 o
  -9   5   1      296.14      296.99      9.90 o
  -8   5   1      139.31      133.98      6.75 o
  -7   5   1      272.15      272.57      6.24 o
  -6   5   1       15.29       11.46      2.22 o
  -5   5   1      286.15      299.97      6.28 o
  -4   5   1       42.60       51.59      2.71 o
  -3   5   1      637.03      623.41      9.62 o
  -2   5   1      552.48      545.12      8.70 o
  -1   5   1      514.49      491.56      8.02 o
   0   5   1      710.75      676.54     12.44 o
   1   5   1      901.27      870.59     14.89 o
   2   5   1      353.41      327.20      7.92 o
   3   5   1      362.89      350.41      7.61 o
   4   5   1      260.55      269.02      5.78 o
   5   5   1      201.63      198.95      7.64 o
   6   5   1      130.30      125.09      6.87 o
   7   5   1      228.02      224.92      5.63 o
   8   5   1      117.34      108.87      5.05 o
   9   5   1      280.49      287.02      8.44 o
  10   5   1      117.62      116.99      9.48 o
  11   5   1      161.35      164.59      6.86 o
  -9   6   1        6.04        9.86      2.48 o
  -8   6   1        0.03       -1.02      1.89 o
  -7   6   1        0.01       -0.57      1.81 o
  -6   6   1       10.84       12.69      2.30 o
  -5   6   1       11.24        8.72      2.51 o
  -4   6   1        0.29        0.25      1.99 o
  -3   6   1       38.69       40.40      3.56 o
  -2   6   1       51.65       55.30      3.81 o
  -1   6   1       77.59       82.44      4.56 o
   0   6   1       18.22       17.03      2.80 o
   1   6   1      273.67      269.82      7.82 o
   2   6   1       50.50       49.54      5.80 o
   3   6   1        0.14       -2.07      2.07 o
   4   6   1       24.07       24.72      3.57 o
   5   6   1       21.02       14.93      2.82 o
   6   6   1       84.92       77.98      4.67 o
   7   6   1       11.72       11.20      2.85 o
   8   6   1        2.09        5.62      2.63 o
  -4   7   1       45.86       40.26      4.08 o
  -3   7   1       12.50        8.33      3.36 o
  -2   7   1       23.56       29.34      3.63 o
  -1   7   1       20.27       25.92      3.67 o
   0   7   1      125.92      133.35      9.10 o
   1   7   1       97.17      105.95     12.87 o
   2   7   1      131.70      121.63      7.14 o
   3   7   1       40.45       40.10      4.10 o
 -16   0   2      100.99      111.38      8.61 o
 -15   0   2       32.41       27.27      4.85 o
 -14   0   2       37.65       32.35      4.90 o
 -13   0   2      167.61      167.93      8.51 o
 -12   0   2      371.72      373.93     12.52 o
 -11   0   2       74.68       73.46      5.64 o
 -10   0   2      961.28      919.01     21.31 o
  -9   0   2        4.01       15.74      2.72 o
  -8   0   2      333.45      271.94      8.63 o
  -6   0   2     1542.62     1586.89     30.40 o
  -5   0   2      804.40      772.19     11.26 o
  -4   0   2      159.88      163.80      2.73 o
  -3   0   2     2185.51     2352.20     26.06 o
  -1   0   2     9997.23     9699.52    171.46 o
   0   0   2     2980.48     2955.47     54.95 o
   2   0   2     9202.07     8806.93    108.37 o
   3   0   2     1283.89     1277.73     16.77 o
   4   0   2      243.97      190.81      5.43 o
   5   0   2     6058.56     5996.73    104.29 o
   6   0   2     5477.87     5992.28    104.88 o
   7   0   2     8735.46     9085.92    157.67 o
   8   0   2       29.05       30.90      3.10 o
   9   0   2      522.76      545.00     14.32 o
  10   0   2        9.37       18.44      3.12 o
  11   0   2      477.94      467.58     14.14 o
  12   0   2      822.53      758.12     13.83 o
  13   0   2      412.60      398.36      9.41 o
  14   0   2      144.97      145.71      8.48 o
  15   0   2       69.72       89.21      7.36 o
 -16   1   2        4.48        1.71      2.65 o
 -15   1   2        1.50       -0.64      2.26 o
 -14   1   2       61.20       67.90      4.28 o
 -13   1   2        0.18       -0.03      4.19 o
 -12   1   2        4.55        3.57      2.01 o
 -11   1   2      450.82      458.52      9.82 o
 -10   1   2      908.61      872.03     16.95 o
  -9   1   2       43.45       50.81      2.93 o
  -8   1   2       42.32       49.84      2.23 o
  -7   1   2       96.25       87.62      2.64 o
  -6   1   2      210.43      196.29      3.75 o
  -5   1   2      272.42      267.88      4.88 o
  -4   1   2     2470.18     2629.94     23.77 o
  -3   1   2     2051.03     2033.54     21.35 o
  -2   1   2     4918.33     4856.14     49.01 o
  -1   1   2     5204.01     5263.71     45.77 o
   0   1   2     5942.73     6063.97     73.87 o
   1   1   2     1818.60     1853.78     23.21 o
   2   1   2       55.26       51.74      1.68 o
   3   1   2     1694.05     1768.41     20.63 o
   4   1   2     1138.38     1117.90     12.39 o
   5   1   2      490.26      552.07      7.05 o
   7   1   2        2.04        6.59      1.39 o
   8   1   2      388.85      380.80      6.09 o
   9   1   2       62.68       75.00      2.69 o
  10   1   2       20.17       28.99      1.96 o
  11   1   2        1.40        2.53      2.16 o
  12   1   2       76.50       62.62      8.79 o
  13   1   2        3.39       -1.49      6.26 o
  14   1   2       13.15        9.79      2.62 o
  15   1   2        0.04       -1.94      2.09 o
 -15   2   2       17.46       19.50      3.28 o
 -14   2   2       40.14       46.56      3.91 o
 -13   2   2       35.62       34.29      3.42 o
 -12   2   2      339.32      327.63      8.46 o
 -11   2   2      418.35      395.61      9.14 o
 -10   2   2      356.13      355.35      8.22 o
  -9   2   2      642.28      638.81     15.89 o
  -8   2   2     1214.15     1204.43     15.05 o
  -7   2   2     1137.19     1127.20     13.89 o
  -6   2   2      290.78      285.02      4.96 o
  -5   2   2      715.77      689.01      8.93 o
  -4   2   2     2742.01     2912.61     30.60 o
  -3   2   2     7118.25     7205.87     62.80 o
  -2   2   2     2044.43     2013.29     18.55 o
  -1   2   2      345.28      365.44      4.31 o
   0   2   2      113.03      109.03      2.55 o
   1   2   2       49.88       52.07      1.28 o
   2   2   2     1747.56     1787.22     16.42 o
   3   2   2     1090.19     1188.77     11.45 o
   4   2   2     1221.94     1256.18     13.96 o
   5   2   2      511.29      472.48     11.31 o
   6   2   2      727.35      658.94     11.77 o
   7   2   2     1505.89     1375.27     19.99 o
   8   2   2     1880.16     1853.38     26.25 o
   9   2   2      968.20      983.19     16.11 o
  10   2   2      453.83      456.20      9.73 o
  11   2   2      353.20      350.00      8.61 o
  12   2   2       84.95       90.63      7.99 o
  13   2   2      127.29      136.85     13.17 o
  14   2   2      152.84      156.72      6.45 o
  15   2   2      122.45      129.08      6.20 o
 -14   3   2        3.82       -0.34      2.32 o
 -13   3   2        0.67        2.44      2.38 o
 -12   3   2        7.48        3.54      2.32 o
 -11   3   2       19.81       26.73      3.20 o
 -10   3   2       23.77       26.82      2.30 o
  -9   3   2       66.33       66.18      4.89 o
  -8   3   2       80.45       79.40      3.47 o
  -7   3   2       26.56       23.88      1.84 o
  -6   3   2        0.96        0.56      1.41 o
  -5   3   2      107.04      106.70      3.02 o
  -4   3   2      316.19      339.08      5.63 o
  -3   3   2      162.16      157.93      2.71 o
  -2   3   2        4.47       -0.45      0.46 o
  -1   3   2     1305.09     1402.72     13.60 o
   0   3   2      113.55      138.35      2.20 o
   1   3   2       21.26       30.25      1.08 o
   2   3   2      893.00     1036.75     10.45 o
   3   3   2      230.52      286.63      4.66 o
   4   3   2       33.37       43.84      1.66 o
   5   3   2       58.64       63.72      2.45 o
   6   3   2        0.01        1.54      1.30 o
   7   3   2      139.19      143.32      9.08 o
   8   3   2        0.00        0.56      1.55 o
   9   3   2       24.22       22.46      4.32 o
  10   3   2       18.80       21.56      2.71 o
  11   3   2        6.74        8.06      2.27 o
  12   3   2        3.22        4.75      4.53 o
  13   3   2       15.54       13.90      2.85 o
  14   3   2        0.84        3.64      2.56 o
 -13   4   2      206.43      224.20     17.24 o
 -12   4   2      488.67      501.00     11.79 o
 -11   4   2      558.84      555.86     10.10 o
 -10   4   2      169.81      166.94      5.08 o
  -9   4   2      201.49      201.64      6.14 o
  -8   4   2       65.95       58.98      2.91 o
  -7   4   2      377.41      364.03      6.87 o
  -6   4   2       10.46        7.99      1.63 o
  -5   4   2      178.62      175.01      4.38 o
  -4   4   2      474.74      438.93      7.18 o
  -3   4   2      735.43      693.24     17.07 o
  -2   4   2      935.69      961.72     12.36 o
  -1   4   2      973.63      898.55     11.62 o
   0   4   2      999.15      906.32     10.08 o
   1   4   2     1535.08     1452.18     14.66 o
   2   4   2      353.20      345.64      5.95 o
   3   4   2      554.54      578.59      8.43 o
   4   4   2      537.91      549.63      8.30 o
   5   4   2      130.59      141.28      3.85 o
   6   4   2      927.09      893.64     12.28 o
   7   4   2       78.40       79.86      3.98 o
   8   4   2      291.59      278.37      7.39 o
   9   4   2       12.28        8.40      2.29 o
  10   4   2        3.35        3.30      2.09 o
  11   4   2       18.48       17.78      2.98 o
  12   4   2       45.34       45.53      4.03 o
  13   4   2       46.41       51.16      4.99 o
 -11   5   2       33.32       33.09      3.01 o
 -10   5   2       12.88       12.79      2.37 o
  -9   5   2       69.01       60.91      3.47 o
  -8   5   2        2.54        2.21      1.76 o
  -7   5   2       86.56       74.79      3.46 o
  -6   5   2       21.28       16.49      2.09 o
  -5   5   2       31.10       28.37      2.29 o
  -4   5   2       14.43       17.82      2.01 o
  -3   5   2       46.34       54.58      2.70 o
  -2   5   2       13.05       14.10      1.76 o
  -1   5   2      179.76      170.59      4.78 o
   0   5   2       70.22       73.52      2.98 o
   1   5   2       42.99       33.66      2.78 o
   2   5   2        3.34        4.37      1.98 o
   3   5   2       16.24       13.89      2.33 o
   4   5   2       44.75       46.86      2.62 o
   5   5   2       42.38       39.76      2.15 o
   6   5   2       19.16       15.65      2.03 o
   7   5   2       23.41       27.78      4.94 o
   8   5   2        5.65        7.14      2.34 o
   9   5   2        0.11       -2.18      2.74 o
  10   5   2       34.24       40.07      4.90 o
  11   5   2        7.80        7.58      2.76 o
  -9   6   2      111.49      112.56      4.90 o
  -8   6   2       64.46       70.64      5.46 o
  -7   6   2       53.86       52.07      3.35 o
  -6   6   2      221.12      216.94      5.96 o
  -5   6   2       85.14       89.43      3.92 o
  -4   6   2      182.88      177.20      5.20 o
  -3   6   2      242.11      246.34      7.49 o
  -2   6   2      704.30      671.23     13.43 o
  -1   6   2      289.37      294.40      8.19 o
   0   6   2        2.46        0.30      2.02 o
   1   6   2       12.44       13.22      2.65 o
   2   6   2       18.21       20.38      2.84 o
   3   6   2       54.85       51.09      3.80 o
   4   6   2        1.02       -1.99      1.99 o
   5   6   2       89.87       93.05      4.96 o
   6   6   2      195.24      188.44      6.77 o
   7   6   2      235.46      230.25      7.65 o
   8   6   2      103.41      104.16     13.31 o
  -4   7   2       15.93       13.00      3.21 o
  -3   7   2       98.15       92.80      5.42 o
  -2   7   2      105.07      102.33      5.46 o
  -1   7   2        2.78        1.11      2.60 o
   0   7   2        0.68        1.12      2.55 o
   1   7   2        5.56        5.75      2.89 o
   2   7   2        0.30        0.70      2.60 o
   3   7   2        0.07        1.47      2.42 o
 -16   1   3       53.31       50.57      5.54 o
 -15   1   3       82.24       83.07     10.79 o
 -14   1   3       49.45       53.11      4.09 o
 -13   1   3       81.57       69.74      4.23 o
 -12   1   3      780.77      778.93     14.36 o
 -11   1   3     1420.37     1368.88     24.30 o
 -10   1   3     1695.71     1692.06     24.74 o
  -9   1   3     1149.93     1162.74     16.60 o
  -8   1   3      193.70      196.37      4.21 o
  -7   1   3       54.28       46.50      2.01 o
  -6   1   3      368.64      369.08      8.81 o
  -4   1   3     4024.35     4079.50     36.11 o
  -3   1   3     2003.08     2169.07     22.86 o
  -2   1   3    26681.30    24708.10    262.88 o
  -1   1   3    16663.82    16134.50    158.36 o
   0   1   3     3335.93     3367.30     29.44 o
   1   1   3     1393.05     1446.77     13.15 o
   2   1   3        4.58        6.11      0.92 o
   3   1   3     2194.60     2119.47     22.05 o
   4   1   3        3.98       12.59      1.98 o
   5   1   3     1168.66     1132.31     12.91 o
   6   1   3      601.57      576.07      7.67 o
   7   1   3     1833.09     1814.45     20.22 o
   8   1   3     1059.01     1035.44     13.90 o
   9   1   3      337.49      318.37      5.73 o
  10   1   3      611.56      604.81      9.09 o
  11   1   3       10.25        9.32      4.62 o
  12   1   3       96.16       92.95      4.54 o
  13   1   3       63.77       72.46      6.56 o
  14   1   3      151.60      145.88      6.29 o
  15   1   3      102.03      102.57      4.49 o
 -15   2   3        9.01        6.80      2.79 o
 -14   2   3       14.83        7.62      3.83 o
 -13   2   3        5.38        6.85      2.50 o
 -12   2   3       82.17       89.22      4.47 o
 -11   2   3      284.87      258.89      7.11 o
 -10   2   3       47.78       47.70      2.61 o
  -9   2   3       80.76       76.17      3.05 o
  -8   2   3      266.31      305.12      5.67 o
  -7   2   3       91.77       84.77      2.77 o
  -6   2   3      154.20      154.08      3.45 o
  -5   2   3      675.06      798.96      8.78 o
  -4   2   3      876.77      992.38     10.22 o
  -3   2   3      168.45      194.83      3.22 o
  -2   2   3     1941.80     1974.27     21.28 o
  -1   2   3       82.33       79.40      1.61 o
   0   2   3      319.30      369.14      5.34 o
   1   2   3     1113.10     1106.35     62.83 o
   2   2   3      173.29      150.29      4.36 o
   3   2   3      150.45      165.40      2.96 o
   4   2   3      313.95      337.33      4.93 o
   5   2   3        0.44        3.71      0.80 o
   6   2   3      302.88      288.16      4.75 o
   7   2   3      132.54      120.33      4.67 o
   8   2   3       36.02       39.25      2.66 o
   9   2   3      339.33      331.18     13.13 o
  10   2   3       79.61       76.23      6.34 o
  11   2   3       19.78       22.01      3.33 o
  12   2   3       36.87       33.70      4.09 o
  13   2   3       56.86       64.70      4.29 o
  14   2   3        2.70       -0.91      2.24 o
 -14   3   3       47.82       61.11      4.48 o
 -13   3   3      229.65      231.47      7.68 o
 -12   3   3       35.33       33.57      3.43 o
 -11   3   3      374.18      378.52     11.74 o
 -10   3   3      179.44      167.02      4.75 o
  -9   3   3      211.12      205.07      5.00 o
  -8   3   3      259.72      245.03      7.57 o
  -7   3   3      501.37      496.95      7.90 o
  -6   3   3      580.40      611.54      8.87 o
  -5   3   3     1486.73     1484.65     17.40 o
  -4   3   3       25.42       36.38      2.73 o
  -3   3   3     1358.26     1270.16     12.94 o
  -2   3   3      826.94      736.29      7.74 o
  -1   3   3     1975.14     1864.59     30.18 o
   0   3   3     3305.81     3373.24     27.22 o
   1   3   3      452.79      443.21      5.30 o
   2   3   3        6.24       12.47      1.39 o
   3   3   3       13.61        7.07      0.91 o
   4   3   3      481.11      472.56     10.11 o
   5   3   3      966.83      936.42     14.63 o
   6   3   3     1210.69     1139.24     28.37 o
   7   3   3     1655.28     1658.65     24.10 o
   8   3   3     2304.47     2350.83     32.83 o
   9   3   3      987.13      992.91     16.70 o
  10   3   3       42.18       36.60      3.89 o
  11   3   3       63.88       65.41      4.03 o
  12   3   3       63.08       65.30      4.25 o
  13   3   3      165.79      161.35      6.51 o
  14   3   3       42.04       36.86      5.19 o
 -13   4   3        3.79        3.08      2.92 o
 -12   4   3       14.03       16.25      2.55 o
 -11   4   3       43.98       40.57      3.07 o
 -10   4   3        4.38        5.47      1.90 o
  -9   4   3       30.83       28.37      2.41 o
  -8   4   3       69.98       70.27      3.18 o
  -7   4   3        1.00       -0.99      1.20 o
  -6   4   3        0.58        1.94      1.17 o
  -5   4   3      103.64       97.84      3.53 o
  -4   4   3        0.85        3.92      1.64 o
  -3   4   3      189.73      175.12      4.17 o
  -2   4   3       64.67       65.93      2.66 o
  -1   4   3       10.72       12.80      1.22 o
   0   4   3      210.75      214.52      3.75 o
   1   4   3      260.37      262.19      3.67 o
   2   4   3        8.04        6.94      1.04 o
   3   4   3       29.10       29.64      1.86 o
   4   4   3       35.99       34.75      2.56 o
   5   4   3      158.92      160.38      5.16 o
   6   4   3      102.26       84.84      7.24 o
   7   4   3      337.04      333.93      8.08 o
   8   4   3       11.93        7.17      2.15 o
   9   4   3       61.60       61.16      3.87 o
  10   4   3       13.17       16.00      2.65 o
  11   4   3        0.11       -3.20      3.20 o
  12   4   3        3.73        4.47      2.56 o
 -11   5   3       87.98       80.29      4.12 o
 -10   5   3      188.08      186.50      5.71 o
  -9   5   3      154.40      150.51      5.00 o
  -8   5   3       40.86       42.35      2.85 o
  -7   5   3       56.56       64.68      3.24 o
  -6   5   3       55.12       58.76      4.77 o
  -5   5   3       46.17       46.96      3.39 o
  -4   5   3      284.19      305.59      6.29 o
  -3   5   3      451.74      421.63      7.52 o
  -2   5   3      401.16      402.55      7.25 o
  -1   5   3      568.72      541.69      8.66 o
   0   5   3        5.48        4.63      1.46 o
   1   5   3       32.50       26.62      2.13 o
   2   5   3      512.88      520.30     10.24 o
   3   5   3       44.93       44.90      5.42 o
   4   5   3     1057.01     1045.08     17.43 o
   5   5   3      128.44      120.01     13.14 o
   6   5   3      390.95      369.85     13.79 o
   7   5   3      349.91      338.33      8.75 o
   8   5   3      161.76      165.18      6.36 o
   9   5   3      164.02      166.93      6.64 o
  10   5   3      216.47      231.60      7.73 o
  11   5   3       19.47       14.22      3.12 o
  -9   6   3        0.02       -0.12      2.05 o
  -8   6   3       22.32       21.45      2.72 o
  -7   6   3        5.25        4.18      2.04 o
  -6   6   3        4.96        2.44      2.53 o
  -5   6   3        2.32       -0.24      1.81 o
  -4   6   3        0.10       -1.40      1.66 o
  -3   6   3       62.21       69.97      3.94 o
  -2   6   3        0.70       -1.40      1.93 o
  -1   6   3       79.97       65.02      6.20 o
   0   6   3        0.33       -0.92      1.88 o
   1   6   3       10.14        9.93      2.44 o
   2   6   3        1.00       -1.22      1.91 o
   3   6   3        0.29       -0.62      2.74 o
   4   6   3       23.26       22.73      3.02 o
   5   6   3        1.57        1.38      2.25 o
   6   6   3        0.36        0.82      2.19 o
   7   6   3       23.82       20.86      4.81 o
   8   6   3       35.73       38.92      3.85 o
  -3   7   3       54.55       70.10      4.87 o
  -2   7   3      106.86      107.63      7.83 o
  -1   7   3       95.57       89.33     11.45 o
   0   7   3      106.88      116.18      5.89 o
   1   7   3       64.09       63.21      4.69 o
   2   7   3       42.94       40.88      4.04 o
 -16   0   4       38.98       49.04      6.09 o
 -15   0   4       96.03       93.63      7.34 o
 -14   0   4      198.85      196.73      9.83 o
 -13   0   4      147.12      158.74      8.48 o
 -12   0   4      429.65      379.64     12.60 o
 -11   0   4     1512.82     1523.36     32.33 o
 -10   0   4      276.31      266.28      9.34 o
  -9   0   4       17.39       18.06      2.79 o
  -8   0   4      687.71      738.98     11.98 o
  -7   0   4       16.39       17.75      1.83 o
  -6   0   4     2117.66     2078.95     22.41 o
  -5   0   4     1628.89     1644.90     17.85 o
  -4   0   4       16.32       19.97      0.99 o
  -3   0   4     9620.55     9779.77    120.37 o
  -2   0   4    17228.46    16662.62    372.61 o
  -1   0   4     3269.65     3208.04     56.93 o
   0   0   4      337.50      341.91      5.12 o
   1   0   4     2669.52     2782.49     34.70 o
   3   0   4     2309.21     2218.05     29.72 o
   4   0   4     3025.71     3246.20     41.05 o
   5   0   4    11318.19    11850.09    144.60 o
   6   0   4     2067.46     2286.08     30.28 o
   7   0   4     1657.06     1654.66     23.07 o
   8   0   4      884.10      934.57     14.68 o
   9   0   4       81.84       77.47      5.62 o
  10   0   4       81.19       81.66      3.72 o
  11   0   4      223.34      242.93      6.74 o
  12   0   4        3.29        3.62      2.60 o
  13   0   4      250.97      269.56     18.80 o
  14   0   4      195.38      197.21     10.06 o
  15   0   4       87.45       73.11      6.98 o
 -16   1   4        3.87        5.16      2.98 o
 -15   1   4        0.41        1.60      3.53 o
 -14   1   4        7.01        6.31      4.43 o
 -13   1   4       17.87       15.82      2.68 o
 -12   1   4      201.39      198.13      6.37 o
 -11   1   4      195.40      208.41      6.29 o
 -10   1   4        0.03        0.33      1.29 o
  -9   1   4      502.17      499.13      7.84 o
  -7   1   4        3.44        1.97      0.88 o
  -6   1   4       65.82       71.20      1.66 o
  -5   1   4      189.34      179.85      2.54 o
  -4   1   4      736.78      693.42      8.31 o
  -3   1   4      512.24      582.03      5.40 o
  -2   1   4    17813.79    17712.53    138.09 o
  -1   1   4        1.26        0.10      0.39 o
   0   1   4      777.36      812.56      7.79 o
   1   1   4        0.70        0.92      0.43 o
   2   1   4     4433.97     4606.72     40.27 o
   3   1   4      160.17      180.78      4.15 o
   4   1   4      410.33      468.49      6.29 o
   5   1   4      452.13      501.25      6.90 o
   6   1   4      218.03      222.76      4.21 o
   7   1   4       98.55      123.84      3.25 o
   8   1   4      166.70      194.55      5.31 o
   9   1   4       82.43       80.90      2.96 o
  10   1   4      122.62      111.10      7.06 o
  11   1   4      526.84      512.97      8.73 o
  12   1   4       10.44        4.22      1.66 o
  13   1   4       21.42       28.94      2.57 o
  14   1   4        3.39        3.73      1.93 o
  15   1   4       12.97       12.95      2.51 o
 -15   2   4      148.49      150.75      6.63 o
 -14   2   4      124.86      118.02      7.08 o
 -13   2   4       91.50       81.51      6.27 o
 -12   2   4       46.52       39.62      3.29 o
 -11   2   4       25.19       25.49      2.27 o
 -10   2   4      769.85      751.73     11.05 o
  -9   2   4      654.96      669.91      9.86 o
  -8   2   4      562.44      558.78      8.44 o
  -7   2   4      554.94      525.18      7.77 o
  -6   2   4      628.81      654.59      7.74 o
  -5   2   4     2500.57     2545.21     23.73 o
  -4   2   4     3427.34     3269.34     34.54 o
  -3   2   4      779.21      733.30      6.88 o
  -2   2   4     5734.31     5728.03     44.86 o
  -1   2   4     2234.37     2400.97     19.52 o
   0   2   4       80.80       94.89      1.82 o
   1   2   4      282.75      248.46      3.83 o
   2   2   4       28.86       15.57      2.02 o
   3   2   4       43.55       29.97      1.81 o
   4   2   4     2966.45     3103.02     39.54 o
   5   2   4      107.35      103.33      3.12 o
   6   2   4     1280.76     1322.40     15.34 o
   7   2   4      488.51      490.44      7.26 o
   8   2   4      610.09      615.27     11.19 o
   9   2   4     1469.67     1524.23     22.81 o
  10   2   4      368.50      355.38      8.46 o
  11   2   4       97.23       87.97      4.42 o
  12   2   4      233.70      234.96      5.96 o
  13   2   4      113.89      115.21      4.95 o
  14   2   4      239.77      247.68      6.68 o
 -14   3   4       11.79       10.04      2.94 o
 -13   3   4      116.43      120.09      5.72 o
 -12   3   4        7.32        6.82      2.10 o
 -11   3   4       12.25        9.44      1.95 o
 -10   3   4       12.61       11.59      1.89 o
  -9   3   4        7.36        7.84      1.63 o
  -8   3   4       80.19       79.09      4.00 o
  -7   3   4        3.56        2.86      1.20 o
  -6   3   4       42.33       44.51      2.23 o
  -5   3   4       29.07       17.70      1.29 o
  -4   3   4       35.65       34.93      1.55 o
  -3   3   4       64.95       63.18      1.62 o
  -2   3   4        0.69        0.89      0.56 o
  -1   3   4        4.37       13.65      1.54 o
   0   3   4        2.94        1.93      0.57 o
   1   3   4       73.03       85.02      2.38 o
   2   3   4       94.23       85.96      2.89 o
   3   3   4      293.85      309.63      4.29 o
   4   3   4       55.63       52.21      2.02 o
   5   3   4        3.71        7.31      1.49 o
   6   3   4        0.35        2.04      1.42 o
   7   3   4     1212.91     1305.13     19.87 o
   8   3   4      225.17      248.51     12.02 o
   9   3   4      529.08      564.35     11.30 o
  10   3   4       11.65       10.66      2.31 o
  11   3   4       11.06        9.42      2.49 o
  12   3   4       23.99       26.81      3.24 o
  13   3   4       10.23        8.82      2.85 o
 -13   4   4      181.01      192.40      8.74 o
 -12   4   4      102.59      103.94      4.53 o
 -11   4   4      216.56      211.37      5.89 o
 -10   4   4      192.13      183.61      8.39 o
  -9   4   4      249.51      241.21      5.77 o
  -8   4   4        6.76       12.25      1.79 o
  -7   4   4       42.72       54.93      2.74 o
  -6   4   4      269.20      288.15      6.12 o
  -5   4   4      705.78      708.37     10.29 o
  -4   4   4      546.49      532.22      8.28 o
  -3   4   4      215.84      216.79      4.05 o
  -2   4   4     1565.18     1570.88     17.58 o
  -1   4   4      746.87      742.11     10.20 o
   0   4   4     3141.06     3152.95     26.16 o
   1   4   4      493.35      484.86      6.14 o
   2   4   4      944.29      926.61     14.81 o
   3   4   4      545.80      509.60      9.69 o
   4   4   4      322.73      320.38      7.31 o
   5   4   4      716.18      728.96     12.81 o
   6   4   4      329.90      335.53      7.84 o
   7   4   4      139.57      146.15      8.09 o
   8   4   4      243.69      242.27      7.29 o
   9   4   4       68.43       65.89      3.99 o
  10   4   4       82.82       79.24      4.49 o
  11   4   4       53.86       65.00      4.41 o
  12   4   4       25.18       21.76      3.37 o
 -11   5   4        0.20        1.49      2.00 o
 -10   5   4        8.57        8.57      2.21 o
  -9   5   4        0.50        1.30      1.72 o
  -8   5   4        0.38       -0.21      1.66 o
  -7   5   4       29.60       31.04      2.64 o
  -6   5   4      129.54      121.04      4.15 o
  -5   5   4        0.41        2.23      1.58 o
  -4   5   4      101.66       98.01      3.57 o
  -3   5   4        0.61       -0.29      1.29 o
  -2   5   4        6.39        6.47      1.55 o
  -1   5   4      292.21      282.78      5.86 o
   0   5   4      345.76      328.31      6.33 o
   1   5   4        2.26        1.46      1.36 o
   2   5   4       11.35       10.76      1.74 o
   3   5   4       75.54       78.73      3.28 o
   4   5   4        2.45        3.98      2.01 o
   5   5   4       96.39       94.44      4.50 o
   6   5   4       31.71       34.67      3.12 o
   7   5   4        3.09        1.94      2.22 o
   8   5   4        2.81        5.51      2.23 o
   9   5   4        0.27        0.06      2.11 o
  10   5   4        0.27       -0.22      2.20 o
  -8   6   4       72.67       56.33      3.60 o
  -7   6   4      153.47      169.04      5.45 o
  -6   6   4       93.63      103.39      4.33 o
  -5   6   4      111.65      112.12      4.41 o
  -4   6   4      321.25      327.80      7.19 o
  -3   6   4      298.58      293.51      6.96 o
  -2   6   4       98.49       89.43      4.12 o
  -1   6   4      113.98      117.39      5.25 o
   0   6   4      217.11      221.41      7.06 o
   1   6   4      186.03      178.75      6.92 o
   2   6   4       21.85       19.67      2.98 o
   3   6   4      130.23      129.55      7.22 o
   4   6   4       76.69       86.49     17.81 o
   5   6   4      185.94      173.49      6.40 o
   6   6   4       10.04       15.52      2.92 o
   7   6   4       42.88       48.62      4.04 o
  -2   7   4       14.00       15.80      4.72 o
  -1   7   4        0.67       -1.24      3.43 o
   0   7   4        6.62        7.03      4.27 o
   1   7   4        1.77        2.41      3.94 o
 -16   1   5       42.75       43.65      6.75 o
 -15   1   5        5.06        6.32      2.65 o
 -14   1   5      187.21      188.12      7.01 o
 -13   1   5      209.65      230.87      7.18 o
 -12   1   5      272.32      270.05      9.08 o
 -11   1   5       86.59       81.61      4.85 o
 -10   1   5      229.95      235.52      5.16 o
  -9   1   5      232.44      220.92      4.72 o
  -8   1   5      298.54      284.86      4.63 o
  -7   1   5      746.28      701.34      7.12 o
  -6   1   5      448.70      425.88      4.30 o
  -5   1   5     4528.14     4519.87     63.64 o
  -4   1   5     5118.90     5230.95     46.77 o
  -3   1   5     6874.03     7155.73     55.61 o
  -2   1   5     1277.15     1400.45     11.71 o
  -1   1   5       63.59       64.10      3.09 o
   0   1   5     2682.62     2629.56     23.47 o
   1   1   5     2404.31     2506.33     22.44 o
   2   1   5     1404.50     1442.86     13.52 o
   3   1   5     3113.50     3224.21     28.84 o
   4   1   5     2055.48     2107.25     19.56 o
   5   1   5     5088.33     5416.79     47.92 o
   6   1   5      875.58      865.55      9.44 o
   7   1   5      237.78      244.21      4.71 o
   8   1   5      459.03      432.20      6.03 o
   9   1   5      220.28      206.89      5.04 o
  10   1   5      600.51      562.45      9.05 o
  11   1   5      219.77      205.74      5.19 o
  12   1   5      483.05      472.07      8.68 o
  13   1   5      117.26      117.27      4.39 o
  14   1   5      184.27      187.46      5.71 o
 -15   2   5        0.16        2.39      2.46 o
 -14   2   5       10.15       10.19      2.69 o
 -13   2   5        2.07        2.70      2.16 o
 -12   2   5        1.48        0.85      1.72 o
 -11   2   5       43.80       44.28      2.65 o
 -10   2   5       47.90       51.29      5.31 o
  -9   2   5        0.23        1.81      1.30 o
  -8   2   5       45.11       53.90      2.43 o
  -7   2   5      354.78      363.61      5.33 o
  -6   2   5      472.20      462.02      5.38 o
  -5   2   5      300.63      294.94      4.13 o
  -4   2   5      589.03      617.56      6.15 o
  -3   2   5       52.53       73.11      1.63 o
  -2   2   5      329.67      302.84      3.51 o
  -1   2   5        0.68        0.08      0.48 o
   0   2   5      450.01      466.21      5.27 o
   1   2   5      992.05     1180.85     11.48 o
   2   2   5      143.78      172.36      3.18 o
   3   2   5       75.92       90.70      2.05 o
   4   2   5      343.64      411.38      7.04 o
   5   2   5        4.36        0.01      0.71 o
   6   2   5       86.04       84.57      2.30 o
   7   2   5      222.22      241.14      5.46 o
   8   2   5      249.43      252.19      5.38 o
   9   2   5        6.26        5.30      1.51 o
  10   2   5       36.42       36.10      2.47 o
  11   2   5      165.82      165.67      4.85 o
  12   2   5       14.58       11.97      2.11 o
  13   2   5        0.74       -1.65      1.65 o
  14   2   5       23.08       25.41      2.93 o
 -14   3   5      125.67      137.49      6.10 o
 -13   3   5      201.62      193.11      5.73 o
 -12   3   5      171.95      162.03      5.06 o
 -11   3   5      297.74      286.54      6.46 o
 -10   3   5       27.67       29.83      2.37 o
  -9   3   5      512.09      482.90      8.23 o
  -8   3   5      150.21      150.40      4.07 o
  -7   3   5      472.31      447.52      7.41 o
  -6   3   5      657.62      629.25      7.96 o
  -5   3   5      474.38      467.16     12.71 o
  -4   3   5     1320.80     1354.23     16.33 o
  -3   3   5      218.72      215.21      3.07 o
  -2   3   5      402.11      395.85      4.58 o
  -1   3   5     1208.05     1097.40     10.07 o
   0   3   5      136.01       98.55      4.25 o
   1   3   5      310.34      290.39      4.14 o
   2   3   5      902.18      945.16     10.00 o
   3   3   5      423.63      489.90      6.10 o
   4   3   5      734.30      718.48      8.25 o
   5   3   5     1219.90     1193.94     14.71 o
   6   3   5     1580.49     1507.68     18.13 o
   7   3   5     1450.42     1470.37     21.88 o
   8   3   5       55.23       55.30      3.33 o
   9   3   5        1.88        2.02      1.47 o
  10   3   5       48.94       53.01      3.01 o
  11   3   5      253.98      245.14      6.17 o
  12   3   5      117.44      117.53      4.52 o
  13   3   5      217.98      210.04      6.17 o
 -13   4   5        0.24        1.29      2.19 o
 -12   4   5       85.32       82.48      4.99 o
 -11   4   5       23.13       21.45      2.53 o
 -10   4   5       64.80       63.61      3.35 o
  -9   4   5       16.07       11.51      1.96 o
  -8   4   5       50.34       36.85      2.52 o
  -7   4   5       95.88       84.52      3.40 o
  -6   4   5       53.00       48.63      2.61 o
  -5   4   5        0.38        0.03      1.22 o
  -4   4   5       49.10       52.73      2.16 o
  -3   4   5       86.16       85.03      5.56 o
  -2   4   5      152.69      145.57      3.86 o
  -1   4   5       61.22       60.12      2.49 o
   0   4   5      140.34      142.98      3.42 o
   1   4   5        0.16       -0.51      0.51 o
   2   4   5      305.87      323.35      7.20 o
   3   4   5       46.19       45.28      2.24 o
   4   4   5       34.71       35.95      2.17 o
   5   4   5       46.67       47.42      3.05 o
   6   4   5       43.22       49.35      3.23 o
   7   4   5       22.18       26.22      2.73 o
   8   4   5       29.49       33.67      3.10 o
   9   4   5       35.74       29.81      3.10 o
  10   4   5       18.98       19.64      2.37 o
  11   4   5       11.52        8.58      2.21 o
  12   4   5       25.09       32.04      3.00 o
 -11   5   5       41.55       36.62      3.63 o
 -10   5   5      108.54      115.90      4.67 o
  -9   5   5       26.01       32.04      3.31 o
  -8   5   5      165.08      153.77      4.92 o
  -7   5   5       17.10       20.60      2.53 o
  -6   5   5      198.06      199.47      6.41 o
  -5   5   5      205.61      202.15     10.34 o
  -4   5   5      640.61      637.09     10.02 o
  -3   5   5      370.48      375.19      7.13 o
  -2   5   5       87.78       91.32      4.80 o
  -1   5   5       22.93       31.76      5.12 o
   0   5   5       23.07       20.75      2.01 o
   1   5   5      145.23      140.19      5.49 o
   2   5   5      198.86      209.12      5.76 o
   3   5   5      141.79      142.19      3.60 o
   4   5   5      617.36      615.44      9.74 o
   5   5   5      163.13      151.81      4.49 o
   6   5   5      247.57      246.47      5.86 o
   7   5   5        1.73        1.28      1.58 o
   8   5   5       81.37       86.83      3.84 o
   9   5   5      138.99      144.57      5.00 o
  10   5   5       26.99       32.20      2.96 o
  -8   6   5       16.54       13.88      2.57 o
  -7   6   5        0.42        1.91      1.67 o
  -6   6   5       24.91       24.81      2.65 o
  -5   6   5        0.86        2.08      1.91 o
  -4   6   5        1.16        1.17      2.45 o
  -3   6   5       45.64       42.51      2.96 o
  -2   6   5        6.41        9.23      2.08 o
  -1   6   5       66.61       67.08      3.35 o
   0   6   5        6.16        3.94      2.42 o
   1   6   5        0.98        0.03      1.97 o
   2   6   5        0.57       -2.44      2.44 o
   3   6   5        2.16        0.08      2.67 o
   4   6   5       17.77       16.40      4.16 o
   5   6   5        3.46        4.55      3.53 o
   6   6   5       28.64       25.73      8.48 o
   7   6   5        0.32       -2.18      2.18 o
 -16   0   6       17.36       18.77      4.75 o
 -15   0   6       28.79       35.07      5.31 o
 -14   0   6      201.66      212.78     10.21 o
 -13   0   6     1603.59     1665.28     36.26 o
 -12   0   6     1425.66     1421.17     31.21 o
 -11   0   6      934.60      916.80     21.76 o
 -10   0   6      397.38      408.26     10.17 o
  -9   0   6      144.60      153.25      6.25 o
  -8   0   6      166.01      157.00      5.40 o
  -7   0   6      149.47      123.08      3.01 o
  -6   0   6      403.71      407.48     10.23 o
  -5   0   6     3542.56     3575.67     49.86 o
  -4   0   6      417.06      442.46      7.18 o
  -3   0   6      499.83      520.37     15.66 o
  -2   0   6     1168.17     1161.53     26.83 o
  -1   0   6     1692.62     1794.24     23.00 o
   0   0   6      324.68      348.61      5.36 o
   1   0   6     3528.36     3852.75     47.88 o
   2   0   6      175.62      181.90      3.65 o
   3   0   6     1297.37     1388.02     18.75 o
   4   0   6     1265.58     1156.19     16.26 o
   5   0   6       74.14       53.39      2.51 o
   6   0   6     7219.75     7157.27     89.07 o
   7   0   6      200.82      188.78      5.03 o
   8   0   6     1328.50     1294.31     26.85 o
   9   0   6        4.89        7.43      1.76 o
  10   0   6       49.75       27.31      2.57 o
  11   0   6       16.56       32.05      4.42 o
  12   0   6      223.55      237.32      7.14 o
  13   0   6      220.77      223.13      7.24 o
  14   0   6      137.05      139.26      8.74 o
 -16   1   6        6.29        8.38      4.22 o
 -15   1   6        5.17        2.34      2.63 o
 -14   1   6       43.57       43.18      4.91 o
 -13   1   6       13.90       16.73      2.76 o
 -12   1   6      137.91      148.12      5.19 o
 -11   1   6       36.50       38.29      2.42 o
 -10   1   6        9.19       12.45      1.73 o
  -9   1   6       63.39       58.15      1.93 o
  -8   1   6        6.79        5.49      0.89 o
  -7   1   6       33.43       20.71      1.01 o
  -6   1   6     2010.10     2141.62     16.42 o
  -5   1   6       28.35       44.48      1.22 o
  -4   1   6      211.69      226.53      3.19 o
  -3   1   6       81.10       82.54      1.42 o
  -2   1   6      275.83      321.04      3.54 o
  -1   1   6      658.87      685.83      8.29 o
   0   1   6      280.58      286.22      4.26 o
   1   1   6      917.33     1006.95      9.76 o
   2   1   6      993.99      945.09      9.39 o
   3   1   6      583.94      670.69      7.20 o
   4   1   6      371.05      520.11      6.08 o
   5   1   6      123.90      156.49      2.90 o
   6   1   6        1.63        1.38      1.05 o
   7   1   6       61.17       70.20      2.23 o
   8   1   6      739.28      756.34      9.08 o
   9   1   6        2.33       -0.20      1.02 o
  10   1   6        5.79        3.50      1.27 o
  11   1   6        6.76        7.63      1.52 o
  12   1   6        0.06       -1.39      1.61 o
  13   1   6        0.01        0.99      1.75 o
  14   1   6        0.34        0.11      1.89 o
 -15   2   6       93.01       95.36      5.32 o
 -14   2   6       62.92       59.01      4.25 o
 -13   2   6       62.83       69.79      3.52 o
 -12   2   6      173.20      164.56      4.89 o
 -11   2   6      276.05      259.14      5.84 o
 -10   2   6      168.69      163.40      4.38 o
  -9   2   6      180.90      179.33      6.80 o
  -8   2   6      354.46      346.90      5.39 o
  -7   2   6      360.66      364.43     12.35 o
  -6   2   6      437.21      426.96      4.94 o
  -5   2   6       83.80       83.47      3.47 o
  -4   2   6     4076.74     4004.29     32.15 o
  -3   2   6     8386.93     8331.27     72.40 o
  -2   2   6     4033.54     3999.94     31.95 o
  -1   2   6     1859.89     1761.73     16.44 o
   0   2   6      138.75      186.15      2.81 o
   1   2   6        7.37        4.47      0.67 o
   2   2   6      296.56      249.88      3.58 o
   3   2   6      610.11      581.45      7.70 o
   4   2   6     1224.40     1163.45     45.34 o
   5   2   6     1078.31     1048.67     11.11 o
   6   2   6      443.11      482.28      6.34 o
   7   2   6      702.56      730.65      8.76 o
   8   2   6      156.36      178.85      5.42 o
   9   2   6       41.34       44.91      3.08 o
  10   2   6      393.35      381.04      7.37 o
  11   2   6      300.07      293.14      8.60 o
  12   2   6      195.78      179.46      5.33 o
  13   2   6      195.49      192.99      5.77 o
 -14   3   6       13.32       13.25      2.96 o
 -13   3   6       37.84       41.00      3.13 o
 -12   3   6        1.40        1.15      1.78 o
 -11   3   6        6.01        5.48      1.88 o
 -10   3   6      144.32      145.71      5.86 o
  -9   3   6        6.24        5.94      1.60 o
  -8   3   6       57.30       47.50      3.68 o
  -7   3   6       70.93       66.34      2.43 o
  -6   3   6       84.87       89.12      3.17 o
  -5   3   6        3.39        2.72      0.97 o
  -4   3   6      298.78      328.09      6.43 o
  -3   3   6        1.54        3.72      0.76 o
  -2   3   6      648.53      610.46      6.38 o
  -1   3   6      277.44      271.24      3.62 o
   0   3   6      109.38      108.27      2.36 o
   1   3   6      123.05      142.69      3.17 o
   2   3   6        1.51        2.99      0.70 o
   3   3   6       41.40       54.77      2.37 o
   4   3   6       63.64       67.71      2.43 o
   5   3   6        0.57        0.11      1.08 o
   6   3   6       26.41       33.63      2.16 o
   7   3   6       62.36       61.80      2.87 o
   8   3   6      146.79      153.47      4.59 o
   9   3   6       17.66       15.38      2.02 o
  10   3   6        0.08       -0.15      1.54 o
  11   3   6       13.45       11.35      2.16 o
  12   3   6        0.73       -0.61      1.75 o
  13   3   6        9.22        7.54      3.28 o
 -13   4   6       34.20       31.81      3.17 o
 -12   4   6       97.92       99.29      4.39 o
 -11   4   6      196.61      200.70      5.70 o
 -10   4   6       75.83       85.22      6.78 o
  -9   4   6        7.41       12.76      2.03 o
  -8   4   6      182.55      210.10      5.34 o
  -7   4   6      215.53      220.75      5.23 o
  -6   4   6      300.04      318.11      5.48 o
  -5   4   6      279.98      269.37      5.84 o
  -4   4   6      500.88      473.89      6.72 o
  -3   4   6      670.31      633.91      8.07 o
  -2   4   6      477.20      480.44      6.59 o
  -1   4   6        2.80        4.54      1.10 o
   0   4   6      381.23      395.98      5.63 o
   1   4   6      125.91      137.77      2.93 o
   2   4   6      661.78      684.59      9.65 o
   3   4   6      928.42      926.90     12.27 o
   4   4   6      378.46      353.88      6.42 o
   5   4   6     1566.92     1566.39     19.10 o
   6   4   6      730.57      710.05     10.63 o
   7   4   6     1191.32     1189.37     16.20 o
   8   4   6      146.30      141.51      4.51 o
   9   4   6       73.77       66.69      3.44 o
  10   4   6       26.39       28.23      2.71 o
  11   4   6      110.11      112.85      7.34 o
 -11   5   6        3.04        1.16      2.13 o
 -10   5   6        1.26        1.78      1.98 o
  -9   5   6       30.98       23.15      3.50 o
  -8   5   6       66.97       60.56      3.35 o
  -7   5   6       37.97       35.07      2.72 o
  -6   5   6        0.13        0.24      1.56 o
  -5   5   6       35.63       34.56      2.55 o
  -4   5   6       21.59       17.10      2.05 o
  -3   5   6       15.55       13.82      1.95 o
  -2   5   6      122.49      121.33      4.02 o
  -1   5   6       55.04       48.38      3.35 o
   0   5   6       73.51       66.68      3.80 o
   1   5   6        3.65        6.60      4.56 o
   2   5   6       23.99       21.59      2.66 o
   3   5   6      133.05      121.97      4.90 o
   4   5   6        1.42        1.37      2.27 o
   5   5   6       45.54       50.46      3.62 o
   6   5   6        1.78       -0.09      1.86 o
   7   5   6        1.70        3.97      2.19 o
   8   5   6       22.86       21.46      3.05 o
   9   5   6        5.77        8.54      2.75 o
  -8   6   6       30.57       34.73      5.35 o
  -7   6   6      112.77      119.81      4.92 o
  -6   6   6       95.86      104.80      5.41 o
  -5   6   6      250.63      262.82      8.53 o
  -4   6   6      123.81      129.03      7.15 o
  -3   6   6       57.34       58.40      4.14 o
  -2   6   6      215.41      213.61     12.85 o
  -1   6   6       82.74       78.69      4.55 o
   0   6   6      119.45      135.33      9.48 o
   1   6   6       90.91       96.89      5.07 o
   2   6   6      240.71      255.46     11.17 o
   3   6   6      125.85      116.08      7.77 o
   4   6   6       97.20       94.80      7.47 o
   5   6   6       51.44       55.00      5.97 o
   6   6   6       77.95       92.05      5.21 o
 -15   1   7       86.38       85.68      5.07 o
 -14   1   7       57.85       61.19      4.49 o
 -13   1   7        7.55        9.32      2.56 o
 -12   1   7       53.66       57.85      3.00 o
 -11   1   7       65.27       65.84      2.99 o
 -10   1   7      105.22      115.18      3.14 o
  -9   1   7      395.33      409.38      5.25 o
  -8   1   7      198.03      219.23      3.11 o
  -7   1   7     2073.79     2150.91     16.73 o
  -6   1   7      741.57      751.62      6.75 o
  -5   1   7     2777.44     2654.92     21.85 o
  -4   1   7      165.67      144.01      2.17 o
  -3   1   7      349.49      295.52      3.25 o
  -2   1   7      256.84      247.82      3.39 o
  -1   1   7     1148.69     1167.00     13.27 o
   0   1   7      293.27      265.00      4.19 o
   1   1   7        3.83        9.12      0.96 o
   2   1   7     4074.59     4146.84     36.78 o
   3   1   7     2550.22     2569.52     23.54 o
   4   1   7     3847.24     4049.52     36.33 o
   5   1   7      666.98      699.01      7.97 o
   6   1   7      746.24      789.25      9.00 o
   7   1   7     1585.42     1600.92     16.27 o
   8   1   7      302.73      302.72      5.06 o
   9   1   7      429.34      420.30      6.40 o
  10   1   7      188.93      205.60      4.42 o
  11   1   7      165.76      178.20      4.31 o
  12   1   7      255.81      272.90      6.56 o
  13   1   7      157.61      158.49      5.22 o
  14   1   7      123.34      124.85      5.01 o
 -15   2   7       57.60       55.41      4.41 o
 -14   2   7        7.01        8.47      2.30 o
 -13   2   7       51.76       45.61      3.08 o
 -12   2   7        8.17        7.68      2.29 o
 -11   2   7        0.04       -0.02      1.52 o
 -10   2   7      150.07      140.38      4.06 o
  -9   2   7        5.52        4.01      1.25 o
  -8   2   7      143.18      149.30      4.08 o
  -7   2   7       42.70       42.83      1.84 o
  -6   2   7       78.10       98.38      2.17 o
  -5   2   7       11.74       19.22      1.31 o
  -4   2   7     1988.23     2067.01     17.51 o
  -3   2   7      543.97      580.83      6.07 o
  -2   2   7      170.72      176.39      3.51 o
  -1   2   7      268.93      274.31      3.65 o
   0   2   7        4.77        0.28      0.53 o
   1   2   7        8.59        7.38      1.24 o
   2   2   7      159.53      179.37      2.97 o
   3   2   7       12.45       14.16      1.30 o
   4   2   7        5.76        5.21      0.91 o
   5   2   7        0.05        1.08      0.67 o
   6   2   7      133.77      145.85      3.69 o
   7   2   7      258.37      261.72      4.94 o
   8   2   7      466.61      482.50      7.26 o
   9   2   7        2.17        1.23      1.48 o
  10   2   7       33.30       32.44      2.55 o
  11   2   7      114.14      110.29      4.14 o
  12   2   7        0.96       -0.25      1.79 o
  13   2   7       35.60       40.40      3.24 o
 -14   3   7       79.67       75.08      4.06 o
 -13   3   7       92.87       91.62      4.19 o
 -12   3   7      185.14      187.02      5.43 o
 -11   3   7      275.03      286.20      6.52 o
 -10   3   7      201.56      193.92      5.06 o
  -9   3   7        7.89        9.41      1.73 o
  -8   3   7      288.13      292.83      6.22 o
  -7   3   7      200.71      176.35      3.79 o
  -6   3   7     1220.84     1183.06     14.21 o
  -5   3   7      353.63      346.03      5.27 o
  -4   3   7      615.18      572.26      7.20 o
  -3   3   7     1110.14     1120.47     10.51 o
  -2   3   7     1215.24     1193.42     11.03 o
  -1   3   7       59.56       59.51      1.74 o
   0   3   7     1266.05     1306.76     13.16 o
   1   3   7      781.87      775.06      8.62 o
   2   3   7      470.54      474.85      6.95 o
   3   3   7      863.04      879.34      9.74 o
   4   3   7      296.07      330.20      4.97 o
   5   3   7      873.53      874.31     11.68 o
   6   3   7      185.63      181.67      4.44 o
   7   3   7        9.09        8.01      1.64 o
   8   3   7      494.28      474.06      8.28 o
   9   3   7       70.37       73.24      3.76 o
  10   3   7       82.88       81.92      3.73 o
  11   3   7      170.84      166.06      6.60 o
  12   3   7      239.09      263.64     15.88 o
 -13   4   7        2.52        4.26      2.81 o
 -12   4   7       17.53       14.30      4.65 o
 -11   4   7        0.03       -0.35      1.78 o
 -10   4   7        0.89        1.56      1.77 o
  -9   4   7        2.16        3.76      1.67 o
  -8   4   7       18.02       12.78      1.93 o
  -7   4   7        4.79        0.06      0.91 o
  -6   4   7      200.33      197.69      4.31 o
  -5   4   7        7.15        7.82      1.35 o
  -4   4   7      122.83      127.86      5.67 o
  -3   4   7       20.60       20.01      1.96 o
  -2   4   7     1139.01     1105.70     14.50 o
  -1   4   7       20.86       20.86      1.83 o
   0   4   7       22.10       28.90      1.89 o
   1   4   7       32.79       34.82      1.98 o
   2   4   7      378.25      369.59      8.12 o
   3   4   7        1.24        0.82      2.03 o
   4   4   7      135.55      117.45      5.88 o
   5   4   7      179.49      199.02      6.25 o
   6   4   7      322.79      339.83      8.63 o
   7   4   7       28.22       34.28      3.25 o
   8   4   7       47.06       40.16      3.43 o
   9   4   7        1.10        1.41      2.03 o
  10   4   7       33.62       37.00      4.86 o
  11   4   7        3.87        0.10      2.39 o
 -11   5   7       44.93       44.06      4.26 o
 -10   5   7       97.01       86.46      5.24 o
  -9   5   7      122.21      111.76      5.58 o
  -8   5   7      125.22      131.96      5.95 o
  -7   5   7      224.79      223.03      6.91 o
  -6   5   7      216.02      192.04      7.21 o
  -5   5   7      111.96      119.66      4.31 o
  -4   5   7      307.95      313.03      8.92 o
  -3   5   7       46.96       46.81      2.86 o
  -2   5   7      366.39      383.38     12.13 o
  -1   5   7      838.98      841.20     15.37 o
   0   5   7       23.19       15.92      2.61 o
   1   5   7      420.27      422.78      9.74 o
   2   5   7       58.89       52.26      4.30 o
   3   5   7      415.13      419.30      9.54 o
   4   5   7      118.56      129.70      5.32 o
   5   5   7        1.13        2.21      2.13 o
   6   5   7       15.10       17.16      2.78 o
   7   5   7      170.06      176.17      6.58 o
   8   5   7       25.69       23.48      3.28 o
   9   5   7      121.08      134.63      6.35 o
  -7   6   7       63.03       62.55      3.84 o
  -6   6   7       32.72       34.21      3.76 o
  -5   6   7       67.31       70.88      4.70 o
  -4   6   7        0.80       -2.15      2.15 o
  -3   6   7        0.38        0.67      2.21 o
  -2   6   7        3.93        6.31      2.39 o
  -1   6   7       29.14       26.18      3.26 o
   0   6   7        0.79       -0.48      2.17 o
   1   6   7       55.63       58.31      6.17 o
   2   6   7       18.52       20.98      5.62 o
   3   6   7       15.83       17.01      4.19 o
   4   6   7        2.90        3.00      3.23 o
   5   6   7        0.66        2.87      3.33 o
   6   6   7        7.91        6.82      2.63 o
 -15   0   8      183.18      180.14      9.80 o
 -14   0   8      314.02      302.04     11.91 o
 -13   0   8       69.79       67.83      5.71 o
 -12   0   8       74.57       72.50      5.69 o
 -11   0   8      486.51      523.32      8.55 o
 -10   0   8      220.63      225.35      4.92 o
  -9   0   8      326.84      340.12      5.99 o
  -8   0   8      499.77      431.29     14.82 o
  -7   0   8     1759.51     1653.28     22.98 o
  -6   0   8     5345.23     5286.63     66.33 o
  -5   0   8      694.83      608.07      9.71 o
  -4   0   8     1512.52     1609.01     41.44 o
  -3   0   8       16.94       12.15      5.19 o
  -2   0   8      415.42      385.16     17.83 o
  -1   0   8      663.27      611.39      8.89 o
   0   0   8     5940.64     5993.48     73.98 o
   1   0   8      805.70      868.74     12.26 o
   2   0   8     2999.80     3114.02     39.59 o
   3   0   8      533.35      632.34      9.88 o
   4   0   8     1035.70     1037.77     15.16 o
   5   0   8      692.55      733.00     12.25 o
   6   0   8      772.19      743.52     12.23 o
   7   0   8      347.93      331.90      7.28 o
   8   0   8      846.96      796.64     13.59 o
   9   0   8       36.04       33.52      2.79 o
  10   0   8      629.48      631.23     13.32 o
  11   0   8      358.99      374.15      9.16 o
  12   0   8      194.38      182.90      6.56 o
  13   0   8      296.36      285.23      8.45 o
 -15   1   8        2.41        2.05      2.65 o
 -14   1   8       71.51       62.29      4.32 o
 -13   1   8      207.00      217.62      5.73 o
 -12   1   8        0.52       -0.70      1.56 o
 -11   1   8        0.18       -0.15      1.36 o
 -10   1   8        7.22       10.19      1.46 o
  -9   1   8       95.56       87.43      4.68 o
  -8   1   8        0.75        1.06      0.83 o
  -7   1   8       65.23       73.18      2.51 o
  -6   1   8        0.22        0.64      0.86 o
  -5   1   8        6.40        3.58      0.64 o
  -4   1   8     2935.82     3221.52     23.81 o
  -3   1   8        0.12        1.28      1.01 o
  -2   1   8       51.92       71.09      2.14 o
  -1   1   8      152.60      148.24      3.74 o
   0   1   8     1093.90     1151.82     13.32 o
   1   1   8       31.96       33.90      1.65 o
   2   1   8       12.68       13.16      1.21 o
   3   1   8       51.96       56.53      3.20 o
   4   1   8        0.01        2.84      2.28 o
   5   1   8        6.31        4.11      0.93 o
   6   1   8        0.24        1.31      0.95 o
   7   1   8      677.79      681.13      8.40 o
   8   1   8       55.29       63.58      2.43 o
   9   1   8      341.11      329.67      5.60 o
  10   1   8       77.52       65.81      3.29 o
  11   1   8        4.11        5.89      1.57 o
  12   1   8        0.36       -0.39      1.74 o
  13   1   8        0.06        1.45      2.01 o
 -15   2   8      104.56      104.14      5.57 o
 -14   2   8       47.37       47.21      3.27 o
 -13   2   8      171.99      176.03      8.78 o
 -12   2   8       14.40       14.32      2.37 o
 -11   2   8       24.97       25.35      2.25 o
 -10   2   8       77.84       75.26      2.78 o
  -9   2   8      315.77      292.24      6.06 o
  -8   2   8      295.77      271.04      4.68 o
  -7   2   8      473.80      435.92      6.10 o
  -6   2   8      620.54      620.13     17.09 o
  -5   2   8     2242.09     2295.26     19.46 o
  -4   2   8     1445.63     1484.86     13.15 o
  -3   2   8      356.03      388.86      4.48 o
  -2   2   8      904.64      857.68      9.43 o
  -1   2   8      656.61      634.47      8.48 o
   0   2   8      280.10      262.39      4.64 o
   1   2   8     2374.27     2487.23     22.98 o
   2   2   8      548.56      539.00      6.35 o
   3   2   8     3419.24     3496.28     31.88 o
   4   2   8     1528.94     1477.61     14.87 o
   5   2   8      338.26      303.46      4.68 o
   6   2   8        2.96        4.25      1.11 o
   7   2   8      178.72      183.03      4.46 o
   8   2   8       14.27       14.06      2.00 o
   9   2   8      737.51      715.66     10.85 o
  10   2   8      395.95      384.69      9.50 o
  11   2   8      305.57      307.18     12.87 o
  12   2   8      259.81      265.79     12.61 o
  13   2   8      128.79      141.82      6.49 o
 -14   3   8       19.39       20.45      3.65 o
 -13   3   8       14.46       14.90      3.17 o
 -12   3   8        4.79        4.17      2.60 o
 -11   3   8        1.18        2.21      2.17 o
 -10   3   8       63.31       57.78      4.53 o
  -9   3   8        8.05        5.91      1.72 o
  -8   3   8       25.80       20.55      2.14 o
  -7   3   8        1.04       -1.35      1.37 o
  -6   3   8        1.59        1.42      1.40 o
  -5   3   8        0.03       -0.58      1.15 o
  -4   3   8        1.30        4.15      1.32 o
  -3   3   8       29.53       37.21      1.71 o
  -2   3   8      229.36      222.10      3.97 o
  -1   3   8        7.38        7.78      1.12 o
   0   3   8      475.61      426.14      6.76 o
   1   3   8       27.20       29.87      1.83 o
   2   3   8        9.57       10.29      1.43 o
   3   3   8       95.06      113.57      4.17 o
   4   3   8        0.06       -0.51      1.20 o
   5   3   8      239.50      246.42      5.69 o
   6   3   8       18.26       19.28      2.45 o
   7   3   8       36.86       37.65      3.21 o
   8   3   8        0.48        0.27      2.09 o
   9   3   8        1.91        1.73      2.02 o
  10   3   8        4.26        2.47      2.24 o
  11   3   8        2.80        0.38      2.43 o
  12   3   8        8.63       13.29      3.17 o
 -12   4   8       64.13       60.09      4.66 o
 -11   4   8       48.10       46.17      4.05 o
 -10   4   8      134.83      114.98      5.46 o
  -9   4   8      182.61      180.67      8.43 o
  -8   4   8      195.98      197.58      8.43 o
  -7   4   8      118.71      136.63      4.47 o
  -6   4   8      458.49      449.14     10.47 o
  -5   4   8      448.19      439.47     11.01 o
  -4   4   8       44.55       51.52      2.80 o
  -3   4   8        2.03        1.79      1.55 o
  -2   4   8      236.95      237.29      5.36 o
  -1   4   8       67.94       63.58      2.86 o
   0   4   8       96.50      100.10      2.93 o
   1   4   8      372.57      384.40      8.34 o
   2   4   8      640.77      662.69      9.79 o
   3   4   8      666.24      679.49     12.61 o
   4   4   8      816.06      816.16     14.59 o
   5   4   8      844.46      899.39     15.94 o
   6   4   8      148.86      156.41      5.86 o
   7   4   8      222.92      216.99      7.01 o
   8   4   8       86.62       95.70      4.93 o
   9   4   8      215.42      224.65     10.91 o
  10   4   8      111.12      117.19      5.79 o
 -10   5   8       22.89       15.48      3.25 o
  -9   5   8        8.34        8.32      2.84 o
  -8   5   8        0.11        1.30      3.28 o
  -7   5   8        1.35       -0.70      1.71 o
  -6   5   8        3.34        3.88      1.83 o
  -5   5   8       45.39       44.45      4.92 o
  -4   5   8        1.38        1.21      1.59 o
  -3   5   8       33.51       34.44      3.27 o
  -2   5   8        5.98        6.32      1.83 o
  -1   5   8        5.04        2.16      1.55 o
   0   5   8       12.14        9.48      2.41 o
   1   5   8        2.05        0.85      1.94 o
   2   5   8        9.42        8.79      2.38 o
   3   5   8       14.17       13.25      2.49 o
   4   5   8       13.00       12.93      2.55 o
   5   5   8       21.89       15.57      3.39 o
   6   5   8       17.00       18.63      3.76 o
   7   5   8        3.15        2.56      2.24 o
   8   5   8       30.27       30.48      4.05 o
  -7   6   8      133.31      146.48      5.48 o
  -6   6   8      129.97      143.87     12.13 o
  -5   6   8       84.75       88.13      5.20 o
  -4   6   8       34.30       35.81      3.74 o
  -3   6   8       69.89       71.19      4.99 o
  -2   6   8       80.82       84.32      4.95 o
  -1   6   8       86.45       89.66      7.28 o
   0   6   8      229.96      235.18      8.41 o
   1   6   8       15.23       19.89      3.20 o
   2   6   8      112.22      124.95      5.86 o
   3   6   8       32.49       39.51      6.21 o
   4   6   8      118.73      116.23      8.41 o
   5   6   8       49.61       45.15      6.09 o
 -15   1   9      106.75      114.62     11.34 o
 -14   1   9      175.58      200.28      5.69 o
 -13   1   9      211.34      220.69      5.75 o
 -12   1   9      154.98      145.55      4.45 o
 -11   1   9      141.86      145.43      3.68 o
 -10   1   9      191.54      173.82      4.56 o
  -9   1   9      242.50      239.73      3.92 o
  -8   1   9      233.07      227.96      3.66 o
  -7   1   9      214.02      203.52      3.72 o
  -6   1   9      315.03      314.50      3.71 o
  -5   1   9      449.69      458.55      4.74 o
  -4   1   9      726.99      720.46      7.24 o
  -3   1   9     1528.83     1546.73     13.56 o
  -2   1   9      265.87      229.87      4.10 o
  -1   1   9       17.73       13.52      1.15 o
   0   1   9      344.97      321.91      5.08 o
   1   1   9      486.56      474.24      6.79 o
   2   1   9     1765.81     1811.16     20.31 o
   3   1   9      185.28      147.25      3.41 o
   4   1   9     1674.70     1613.59     18.72 o
   5   1   9     1198.70     1190.48     14.72 o
   6   1   9      591.67      589.30      8.82 o
   7   1   9      113.78      119.05      3.67 o
   8   1   9       10.56       11.90      1.76 o
   9   1   9      346.01      367.47      7.15 o
  10   1   9      135.15      140.95      4.49 o
  11   1   9      406.41      414.74      8.16 o
  12   1   9      117.56      124.13      6.01 o
  13   1   9      161.66      170.11      6.83 o
 -14   2   9        1.70        3.97      2.65 o
 -13   2   9       17.22       18.99      3.38 o
 -12   2   9        4.32        3.20      2.27 o
 -11   2   9        5.93        8.46      1.88 o
 -10   2   9        7.04        7.67      1.79 o
  -9   2   9       35.38       29.36      2.76 o
  -8   2   9      328.52      309.07      6.15 o
  -7   2   9       33.78       28.67      2.03 o
  -6   2   9       93.92      101.46      2.73 o
  -5   2   9      171.51      176.50      3.50 o
  -4   2   9      449.78      440.99      6.00 o
  -3   2   9      217.07      206.04      3.70 o
  -2   2   9       18.63       19.63      1.31 o
  -1   2   9       85.61      102.91      2.87 o
   0   2   9       50.85       54.38      2.24 o
   1   2   9        0.09        0.47      0.97 o
   2   2   9      161.13      184.76      4.49 o
   3   2   9       48.97       72.02      3.80 o
   4   2   9       13.83       13.20      1.62 o
   5   2   9        0.01        0.50      1.15 o
   6   2   9      272.66      268.11      5.54 o
   7   2   9       72.02       61.96      2.86 o
   8   2   9        4.98        3.52      1.52 o
   9   2   9       49.14       53.04      3.77 o
  10   2   9        7.81        2.22      2.13 o
  11   2   9        0.35       -1.89      2.17 o
  12   2   9       10.40       10.42      2.93 o
 -13   3   9      119.74      116.74      8.14 o
 -12   3   9      179.09      180.13      6.86 o
 -11   3   9        4.20        6.50      3.40 o
 -10   3   9       48.00       56.99      4.77 o
  -9   3   9       34.36       33.31      2.57 o
  -8   3   9      266.64      272.53      9.02 o
  -7   3   9      172.51      165.92      4.59 o
  -6   3   9      538.98      539.31      8.86 o
  -5   3   9     1741.80     1700.26     20.58 o
  -4   3   9     1345.48     1256.18     15.93 o
  -3   3   9      131.20      116.62      2.98 o
  -2   3   9       45.82       41.85      1.92 o
  -1   3   9      498.88      496.66      7.89 o
   0   3   9      632.79      619.49      8.92 o
   1   3   9      721.57      728.59     12.64 o
   2   3   9      441.32      452.86      7.40 o
   3   3   9      747.22      704.40     10.14 o
   4   3   9      393.16      406.72      8.77 o
   5   3   9      121.63      127.86      6.07 o
   6   3   9      419.74      435.60      9.64 o
   7   3   9      260.48      276.47      8.79 o
   8   3   9      229.73      236.60      7.28 o
   9   3   9       69.53       78.38      4.55 o
  10   3   9      295.28      281.16      8.52 o
  11   3   9      101.95      102.62     14.37 o
 -12   4   9        3.18       -0.51      2.58 o
 -11   4   9        0.48       -1.00      2.24 o
 -10   4   9       11.86        5.57      3.43 o
  -9   4   9       34.23       30.11      2.82 o
  -8   4   9       24.34       20.61      2.44 o
  -7   4   9       25.10       23.15      2.38 o
  -6   4   9       86.16       76.79      3.45 o
  -5   4   9       38.52       41.82      3.60 o
  -4   4   9       68.19       73.92      7.68 o
  -3   4   9       17.68       19.15      2.11 o
  -2   4   9        0.02        0.38      1.37 o
  -1   4   9       21.37       19.47      1.95 o
   0   4   9       62.51       62.88      4.27 o
   1   4   9      116.30      107.61      3.57 o
   2   4   9       20.37       19.60      2.38 o
   3   4   9       33.95       37.55      3.10 o
   4   4   9      165.54      158.60     12.39 o
   5   4   9       47.92       38.73      3.35 o
   6   4   9       36.56       38.66      3.50 o
   7   4   9       20.51       22.06      3.01 o
   8   4   9        7.58        7.99      2.53 o
   9   4   9        6.36        5.29      2.68 o
  10   4   9       50.17       63.90      4.66 o
 -10   5   9       42.61       52.67      4.43 o
  -9   5   9      204.97      205.50      7.53 o
  -8   5   9      140.84      145.23      6.55 o
  -7   5   9      192.92      192.79      6.43 o
  -6   5   9      111.85      107.94      4.35 o
  -5   5   9      112.21      111.40      4.57 o
  -4   5   9      199.55      195.45      5.52 o
  -3   5   9      422.66      439.40      8.46 o
  -2   5   9      252.92      268.80      6.37 o
  -1   5   9      123.82      130.80      7.34 o
   0   5   9      110.20      110.87      5.27 o
   1   5   9      369.17      375.51      9.45 o
   2   5   9       90.62       89.98      4.91 o
   3   5   9      296.92      325.77      8.54 o
   4   5   9      101.73      115.89      5.28 o
   5   5   9      484.50      494.37     11.36 o
   6   5   9       88.51       82.03      4.88 o
   7   5   9       10.06        9.37      2.81 o
  -6   6   9        0.50       -1.64      3.23 o
  -5   6   9        9.80       11.23      4.55 o
  -4   6   9        0.80        0.78      2.51 o
  -3   6   9        0.91        2.93      2.62 o
  -2   6   9        9.77        9.32      3.24 o
  -1   6   9        0.67        3.55      2.47 o
   0   6   9        0.32       -1.98      2.91 o
   1   6   9        0.20       -1.97      2.16 o
   2   6   9        3.43        2.35      2.65 o
   3   6   9        0.77       -0.83      2.41 o
 -15   0  10       23.97       23.49      4.85 o
 -14   0  10       36.19       24.71      4.62 o
 -13   0  10       17.97       14.98      3.81 o
 -12   0  10       26.61       33.45      3.02 o
 -11   0  10      205.16      207.51     11.19 o
 -10   0  10      139.31      153.05      7.49 o
  -9   0  10      669.22      675.29     11.87 o
  -8   0  10     1692.36     1756.11     24.77 o
  -7   0  10      775.34      756.50     12.30 o
  -6   0  10      877.11      830.58     15.76 o
  -5   0  10      858.10      825.25     19.35 o
  -4   0  10      395.19      363.46     10.89 o
  -3   0  10      219.52      211.03      5.25 o
  -2   0  10      856.74      830.36     19.15 o
  -1   0  10      163.52      207.62      7.82 o
   0   0  10     2028.99     1892.13     37.61 o
   1   0  10     1004.02      873.35     20.04 o
   2   0  10     1208.28     1181.68     25.57 o
   3   0  10     2009.87     1968.59     39.39 o
   4   0  10        3.52        2.82      2.21 o
   5   0  10     2959.57     3026.30     58.25 o
   6   0  10     1066.54     1077.57     25.04 o
   7   0  10      669.33      625.48     17.14 o
   8   0  10      480.71      449.78     14.32 o
   9   0  10      464.48      463.44     15.01 o
  10   0  10      153.21      158.46      8.61 o
  11   0  10      273.68      283.17     11.86 o
  12   0  10      105.73       95.35      7.47 o
 -15   1  10       26.95       23.84      4.75 o
 -14   1  10        2.67        2.53      2.98 o
 -13   1  10       10.06       10.56      2.68 o
 -12   1  10        0.30       -0.86      1.71 o
 -11   1  10        0.40       -1.40      1.40 o
 -10   1  10        7.53        9.44      2.01 o
  -9   1  10       66.99       68.42      2.57 o
  -8   1  10      105.89      109.89      3.90 o
  -7   1  10       52.86       58.19      3.06 o
  -6   1  10        1.21        1.47      0.94 o
  -5   1  10       64.71       57.94      2.04 o
  -4   1  10        0.77        0.42      0.69 o
  -3   1  10      195.97      183.03      2.90 o
  -2   1  10      556.10      569.38     13.10 o
  -1   1  10       18.88       28.26      1.53 o
   0   1  10       33.95       39.37      1.79 o
   1   1  10       37.73       44.09      1.92 o
   2   1  10       86.32      106.11      2.89 o
   3   1  10       82.91       94.08      2.96 o
   4   1  10      128.42      110.38      4.83 o
   5   1  10       21.18       24.36      1.86 o
   6   1  10      958.90      957.42     12.81 o
   7   1  10        0.94        0.68      1.31 o
   8   1  10      163.16      142.09      4.29 o
   9   1  10       71.20       65.11      3.90 o
  10   1  10        9.64       10.12      2.04 o
  11   1  10        3.25        4.70      2.05 o
  12   1  10        1.71        2.18      4.09 o
 -14   2  10       79.58       81.54      5.06 o
 -13   2  10       38.68       45.42      3.90 o
 -12   2  10       40.39       46.50      3.91 o
 -11   2  10       20.37       21.94      2.39 o
 -10   2  10       47.34       43.90      4.25 o
  -9   2  10      251.09      247.51      5.72 o
  -8   2  10      202.25      211.00      5.13 o
  -7   2  10      825.49      811.54     11.57 o
  -6   2  10      274.17      257.83      4.50 o
  -5   2  10       20.39       20.50      1.80 o
  -4   2  10      543.83      509.51      7.17 o
  -3   2  10      353.60      353.78      7.06 o
  -2   2  10      986.79     1017.35     11.18 o
  -1   2  10     1059.45     1088.81     13.47 o
   0   2  10      731.87      764.09     10.23 o
   1   2  10     1627.95     1619.18     18.88 o
   2   2  10     1685.26     1688.05     19.70 o
   3   2  10      642.22      658.98      9.47 o
   4   2  10      635.49      613.23      9.18 o
   5   2  10       14.78       14.00      1.67 o
   6   2  10       24.98       23.49      2.04 o
   7   2  10      340.59      337.90      6.73 o
   8   2  10       92.16       92.78      3.75 o
   9   2  10      107.67      114.88      6.54 o
  10   2  10      320.64      324.68      9.00 o
  11   2  10      134.95      140.30      6.30 o
 -13   3  10        0.10       -2.74      2.74 o
 -12   3  10       21.07       18.61      3.29 o
 -11   3  10        0.91       -0.32      1.73 o
 -10   3  10       47.13       46.20      3.02 o
  -9   3  10        0.02       -0.10      1.55 o
  -8   3  10       10.49       11.00      2.56 o
  -7   3  10       37.47       38.99      6.89 o
  -6   3  10      144.44      131.84      4.16 o
  -5   3  10      110.45      100.53      3.73 o
  -4   3  10      541.69      522.08      8.57 o
  -3   3  10      489.04      465.27      8.07 o
  -2   3  10        3.16        4.40      1.19 o
  -1   3  10        0.59       -0.97      0.97 o
   0   3  10      293.13      285.68      5.57 o
   1   3  10      164.99      156.84      6.01 o
   2   3  10        8.22        5.20      1.79 o
   3   3  10       65.96       59.37      2.80 o
   4   3  10       19.12       23.98      2.02 o
   5   3  10        2.80        0.53      1.30 o
   6   3  10       18.20       16.07      3.58 o
   7   3  10        5.68        4.02      3.35 o
   8   3  10       13.19       11.49      3.15 o
   9   3  10       23.45       25.60      3.34 o
  10   3  10        6.93        4.55      2.72 o
 -12   4  10      111.36      118.77      6.30 o
 -11   4  10      155.33      143.30      6.31 o
 -10   4  10      148.58      144.74      6.29 o
  -9   4  10      110.33      108.51      4.39 o
  -8   4  10      161.15      150.49      4.96 o
  -7   4  10      157.83      152.64      4.90 o
  -6   4  10      111.11      106.72      4.07 o
  -5   4  10       86.08       92.34      3.82 o
  -4   4  10       35.50       38.24      2.62 o
  -3   4  10      270.95      278.39      6.17 o
  -2   4  10       42.36       40.64      2.61 o
  -1   4  10      205.72      210.90      5.23 o
   0   4  10      155.89      160.56      4.17 o
   1   4  10      309.05      308.28      6.20 o
   2   4  10      300.02      316.81      6.42 o
   3   4  10       68.94       87.06      4.42 o
   4   4  10       39.41       46.57      6.78 o
   5   4  10        1.76        1.46      2.10 o
   6   4  10      220.16      224.03      9.73 o
   7   4  10      138.08      150.67      6.17 o
   8   4  10      233.40      234.81      7.89 o
   9   4  10       49.52       50.11      6.51 o
  -9   5  10       13.56       16.05      3.46 o
  -8   5  10       63.76       64.75      3.85 o
  -7   5  10       59.49       66.19      4.33 o
  -6   5  10       18.56       16.64      2.46 o
  -5   5  10        0.40       -1.70      1.70 o
  -4   5  10        2.68        1.48      1.80 o
  -3   5  10       13.07       18.55      3.32 o
  -2   5  10       34.97       40.05      3.05 o
  -1   5  10       53.74       58.46      3.25 o
   0   5  10       36.87       33.74      3.43 o
   1   5  10       14.00       12.38      2.74 o
   2   5  10       30.17       35.78      4.42 o
   3   5  10       67.37       68.98      6.89 o
   4   5  10       23.16       36.08      4.88 o
   5   5  10       93.31       91.55      7.49 o
   6   5  10        8.73        9.59      2.89 o
  -5   6  10       27.80       28.11      3.08 o
  -4   6  10       27.08       27.04      3.73 o
  -3   6  10      168.37      186.90      7.31 o
  -2   6  10      117.84      112.78     11.45 o
  -1   6  10      109.47      120.63      6.18 o
   0   6  10       46.35       51.41      4.37 o
   1   6  10       92.88      106.53      7.69 o
   2   6  10       55.22       62.80      7.01 o
 -14   1  11       28.62       25.42      5.00 o
 -13   1  11       56.41       55.91      5.12 o
 -12   1  11      148.81      154.95      4.84 o
 -11   1  11       93.37       95.50      3.75 o
 -10   1  11      299.86      293.03      6.20 o
  -9   1  11      178.77      172.92      4.62 o
  -8   1  11      689.59      635.34      9.33 o
  -7   1  11      333.78      332.96      5.31 o
  -6   1  11      478.38      460.12      7.69 o
  -5   1  11      178.04      195.09      4.56 o
  -4   1  11      492.83      509.57      8.09 o
  -3   1  11      145.45      133.99      3.23 o
  -2   1  11      719.12      691.31     12.19 o
  -1   1  11     1461.06     1431.89     21.38 o
   0   1  11      704.28      715.39     12.52 o
   1   1  11     1105.52     1065.87     17.00 o
   2   1  11      459.52      435.45      9.04 o
   3   1  11      727.90      702.02     18.82 o
   4   1  11      294.06      268.24      7.05 o
   5   1  11      102.37      104.31      7.31 o
   6   1  11        6.06        4.66      1.93 o
   7   1  11       68.57       71.00      6.27 o
   8   1  11      290.25      286.07     19.21 o
   9   1  11      572.45      551.83     12.04 o
  10   1  11      298.56      294.00     13.45 o
  11   1  11      292.93      325.31      9.37 o
 -14   2  11        4.16        5.50      2.95 o
 -13   2  11       10.71       10.32      2.91 o
 -12   2  11       12.57       13.55      2.29 o
 -11   2  11        9.31        9.42      2.04 o
 -10   2  11        2.45        1.80      1.60 o
  -9   2  11        0.01        0.14      1.54 o
  -8   2  11       30.73       33.96      4.15 o
  -7   2  11        1.39        3.40      1.44 o
  -6   2  11      434.11      460.10      7.88 o
  -5   2  11      304.01      314.60      5.14 o
  -4   2  11       29.81       30.11      1.71 o
  -3   2  11        3.27        3.68      1.09 o
  -2   2  11       85.34       79.36      3.45 o
  -1   2  11      140.61      146.89      3.72 o
   0   2  11       63.53       57.22      2.40 o
   1   2  11        2.58        4.47      1.26 o
   2   2  11       55.12       53.66      2.47 o
   3   2  11      104.37       96.37      3.21 o
   4   2  11       49.90       52.82      2.88 o
   5   2  11        1.45        0.72      1.34 o
   6   2  11      132.81      120.22      4.00 o
   7   2  11        1.41        3.23      1.59 o
   8   2  11       57.99       51.24      3.02 o
   9   2  11        0.37       -0.93      2.07 o
  10   2  11        3.32        4.04      3.81 o
  11   2  11        6.62        3.45      4.11 o
 -13   3  11       11.29       14.07      3.24 o
 -12   3  11        1.06        3.34      2.43 o
 -11   3  11      131.58      139.06      4.93 o
 -10   3  11       76.31       72.88      3.66 o
  -9   3  11      146.59      146.01      5.48 o
  -8   3  11      212.86      210.53      5.53 o
  -7   3  11      675.69      650.64     10.49 o
  -6   3  11      715.09      709.89     11.36 o
  -5   3  11       55.12       56.69      2.92 o
  -4   3  11      281.39      280.83      9.82 o
  -3   3  11      191.13      189.16      4.06 o
  -2   3  11       62.12       54.72      2.30 o
  -1   3  11      469.04      482.37      9.38 o
   0   3  11      761.22      754.41     14.47 o
   1   3  11      793.45      804.04     11.35 o
   2   3  11     1205.86     1167.64     19.56 o
   3   3  11      256.36      253.75      5.60 o
   4   3  11       13.21       12.82      1.86 o
   5   3  11      353.09      338.62      6.86 o
   6   3  11      103.82      115.16      5.16 o
   7   3  11      340.31      362.12      9.28 o
   8   3  11      430.61      470.46     11.08 o
   9   3  11       86.00       88.69     14.03 o
  10   3  11       76.40       82.28      5.11 o
 -11   4  11       40.64       35.45      4.57 o
 -10   4  11        0.63       -0.44      2.01 o
  -9   4  11       24.42       25.19      3.63 o
  -8   4  11        1.39        1.98      1.82 o
  -7   4  11       14.04       12.76      2.18 o
  -6   4  11        1.63        3.16      1.76 o
  -5   4  11       27.80       23.98      2.55 o
  -4   4  11      181.25      181.38      5.06 o
  -3   4  11       90.39       96.85      3.84 o
  -2   4  11        0.49        1.91      1.63 o
  -1   4  11       33.34       29.53      2.41 o
   0   4  11        0.04        0.01      1.31 o
   1   4  11       39.45       36.07      2.49 o
   2   4  11       18.36       14.40      2.05 o
   3   4  11       14.16       11.71      2.47 o
   4   4  11       13.42       14.35      2.69 o
   5   4  11       48.47       45.36      3.67 o
   6   4  11       14.13       12.44      2.76 o
   7   4  11       30.04       26.75      3.99 o
   8   4  11        0.16       -0.26      2.39 o
  -8   5  11       83.69       99.94      5.77 o
  -7   5  11      140.80      150.02      5.35 o
  -6   5  11       12.01       14.38      2.39 o
  -5   5  11       54.71       55.14      3.51 o
  -4   5  11      101.88      104.57      4.34 o
  -3   5  11        7.30       10.70      2.19 o
  -2   5  11      201.68      212.57      5.88 o
  -1   5  11       55.89       62.18      3.37 o
   0   5  11      115.14      102.33      6.35 o
   1   5  11       92.85       98.02      7.43 o
   2   5  11      208.83      220.29      7.39 o
   3   5  11      396.43      399.56     12.40 o
   4   5  11      347.67      344.33      9.42 o
   5   5  11       24.34       24.21      3.40 o
 -12   0  12       57.15       60.13      5.61 o
 -11   0  12      218.82      230.17      9.93 o
 -10   0  12      129.17      134.97      7.39 o
  -9   0  12      123.44      126.00      7.19 o
  -8   0  12        3.75        4.94      3.48 o
  -7   0  12      289.44      278.71      9.61 o
  -6   0  12      539.12      349.73     10.54 o
  -5   0  12      852.55      877.28     21.28 o
  -4   0  12      320.78      187.25      7.11 o
  -3   0  12       39.21       36.52      3.21 o
  -2   0  12      153.28      169.07      7.72 o
  -1   0  12      399.34      370.07     11.66 o
   0   0  12      494.13      470.78     13.66 o
   1   0  12      495.92      471.44     13.79 o
   2   0  12      458.64      402.47     12.52 o
   3   0  12     1020.35      969.85     23.16 o
   4   0  12      518.80      486.22     14.50 o
   5   0  12      669.04      624.06     17.37 o
   6   0  12       10.70       10.49      3.30 o
   7   0  12     1347.29     1299.13     30.29 o
   8   0  12      359.47      334.13     12.62 o
   9   0  12      307.58      284.18     11.94 o
  10   0  12      203.30      196.90     10.44 o
  11   0  12      114.38      129.86      8.74 o
 -13   1  12        1.85        0.94      2.44 o
 -12   1  12        2.26       -1.07      2.13 o
 -11   1  12        6.32        3.10      2.32 o
 -10   1  12        0.20       -0.41      3.36 o
  -9   1  12       36.32       32.74      2.46 o
  -8   1  12        7.13        6.65      1.69 o
  -7   1  12        2.24        5.05      1.56 o
  -6   1  12       17.69       22.01      2.06 o
  -5   1  12       91.38       90.77      3.38 o
  -4   1  12        1.26        0.38      1.31 o
  -3   1  12        7.52        3.99      1.35 o
  -2   1  12        3.35        0.99      1.56 o
  -1   1  12       59.68       62.83      3.54 o
   0   1  12        4.80        5.28      1.76 o
   1   1  12        6.60        4.65      2.17 o
   2   1  12       52.61       49.88      3.32 o
   3   1  12       24.59       25.66      3.67 o
   4   1  12      142.38      151.12      5.43 o
   5   1  12      807.29      768.75     14.29 o
   6   1  12        1.78        1.62      2.02 o
   7   1  12        0.04        0.82      3.25 o
   8   1  12        0.78       -0.54      2.08 o
   9   1  12        0.22       -1.51      2.19 o
  10   1  12       23.15       25.84      3.56 o
  11   1  12        2.17       -0.78      2.70 o
 -13   2  12       34.59       41.54      4.11 o
 -12   2  12       42.75       49.43      4.09 o
 -11   2  12       10.11        7.87      3.71 o
 -10   2  12       75.09       73.29      4.42 o
  -9   2  12       80.99       72.09      4.30 o
  -8   2  12      143.57      155.00      5.93 o
  -7   2  12      127.95      131.46     15.86 o
  -6   2  12      111.65      122.51      3.99 o
  -5   2  12      200.45      206.27      5.09 o
  -4   2  12      139.21      126.63      3.98 o
  -3   2  12      187.06      182.29      4.78 o
  -2   2  12     1031.64     1020.45     13.80 o
  -1   2  12      447.26      425.61     14.36 o
   0   2  12      898.89      877.91     20.73 o
   1   2  12      251.87      242.76      6.69 o
   2   2  12      405.33      395.52      8.99 o
   3   2  12      398.94      376.62     15.24 o
   4   2  12      477.77      473.20     10.40 o
   5   2  12      394.33      394.37      9.47 o
   6   2  12      248.54      251.74      7.53 o
   7   2  12       11.32       11.84      2.66 o
   8   2  12       86.83      101.49      5.38 o
   9   2  12      229.84      223.16     11.25 o
  10   2  12      111.68      106.55      8.58 o
 -12   3  12       33.66       31.12      3.03 o
 -11   3  12        7.85        7.46      2.23 o
 -10   3  12       47.05       43.13      3.13 o
  -9   3  12        2.21        0.99      1.72 o
  -8   3  12       15.37       16.01      2.20 o
  -7   3  12        0.10        3.03      1.98 o
  -6   3  12       32.99       27.71      2.44 o
  -5   3  12        1.13        3.69      1.62 o
  -4   3  12      161.40      174.29      4.73 o
  -3   3  12        2.36        3.60      1.32 o
  -2   3  12       40.27       35.88      2.06 o
  -1   3  12        2.62        1.59      1.25 o
   0   3  12        2.56        3.00      1.81 o
   1   3  12        9.99       12.58      1.78 o
   2   3  12        0.42        2.34      1.50 o
   3   3  12       23.00       16.55      2.01 o
   4   3  12        2.93        3.47      1.70 o
   5   3  12       21.61       27.60      3.23 o
   6   3  12       31.02       34.74      5.13 o
   7   3  12        0.03        1.65      3.43 o
   8   3  12        3.73        3.28      3.73 o
   9   3  12       21.05       21.61      5.18 o
 -10   4  12       99.89      104.95      4.72 o
  -9   4  12      123.39      122.22      4.94 o
  -8   4  12      113.23      111.49      4.83 o
  -7   4  12      182.72      192.27      5.70 o
  -6   4  12      301.72      277.22      5.65 o
  -5   4  12      405.94      392.03     16.18 o
  -4   4  12      316.32      312.48      6.92 o
  -3   4  12      163.31      166.75      5.03 o
  -2   4  12      188.96      195.05      5.37 o
  -1   4  12      163.95      170.79      5.02 o
   0   4  12      134.50      139.95      3.89 o
   1   4  12      111.96      122.04      4.21 o
   2   4  12       55.52       64.55      3.24 o
   3   4  12       12.38       13.65      2.51 o
   4   4  12       67.97       70.18      4.29 o
   5   4  12       17.49       22.06      3.19 o
   6   4  12      148.47      173.28      6.74 o
   7   4  12       34.01       42.21      4.10 o
  -7   5  12        0.03       -1.91      2.10 o
  -6   5  12        0.44        3.93      2.09 o
  -5   5  12        1.13        0.67      1.97 o
  -4   5  12       36.68       38.14      3.08 o
  -3   5  12       74.78       69.59      3.75 o
  -2   5  12       10.69        9.67      2.32 o
  -1   5  12        1.01       -0.49      1.86 o
   0   5  12        0.06       -1.21      1.97 o
   1   5  12        0.70        1.36      2.41 o
   2   5  12        8.11       11.25      2.89 o
   3   5  12        4.82        5.91      2.74 o
   4   5  12        7.48        9.68      2.94 o
 -13   1  13       30.73       36.47      5.49 o
 -12   1  13       21.95       28.26      4.65 o
 -11   1  13       82.30       80.69      4.68 o
 -10   1  13      307.28      329.68      8.83 o
  -9   1  13      312.86      317.21      6.80 o
  -8   1  13      311.96      329.21      8.19 o
  -7   1  13      189.01      188.98      5.04 o
  -6   1  13      426.45      424.75      7.72 o
  -5   1  13      240.51      221.89      5.23 o
  -4   1  13      413.67      425.04     12.29 o
  -3   1  13      469.42      493.60     10.11 o
  -2   1  13      469.08      464.59     16.61 o
  -1   1  13      657.32      636.08     12.23 o
   0   1  13      360.95      360.25      8.59 o
   1   1  13      931.75      884.85     15.49 o
   2   1  13      180.88      168.04      7.97 o
   3   1  13      227.51      226.31     18.27 o
   4   1  13       84.03       79.61      4.39 o
   5   1  13      293.24      288.98      7.98 o
   6   1  13      339.99      333.02      8.84 o
   7   1  13      155.66      143.79      5.96 o
   8   1  13      341.66      326.26      9.23 o
   9   1  13      134.36      125.68      5.96 o
  10   1  13      183.53      189.80      9.00 o
 -13   2  13        6.66        7.17      3.10 o
 -12   2  13        1.04        0.12      2.37 o
 -11   2  13       18.73       16.51      6.86 o
 -10   2  13        5.68        4.81      2.58 o
  -9   2  13       14.99       14.58      2.90 o
  -8   2  13        0.57        1.29      2.23 o
  -7   2  13      140.20      148.08      7.72 o
  -6   2  13       68.10       60.83      3.05 o
  -5   2  13      176.12      182.56      4.96 o
  -4   2  13       45.56       48.84      2.78 o
  -3   2  13        0.01       -1.68      1.85 o
  -2   2  13       23.90       18.10      2.06 o
  -1   2  13       62.08       66.48      3.84 o
   0   2  13       71.15       67.34      3.89 o
   1   2  13      206.16      204.48      6.38 o
   2   2  13        4.28        2.28      2.00 o
   3   2  13        0.01       -0.54      1.95 o
   4   2  13       10.48       10.52      2.42 o
   5   2  13       29.48       25.16      3.10 o
   6   2  13       47.53       54.74      4.04 o
   7   2  13       54.87       42.41      3.82 o
   8   2  13        2.78        0.02      2.30 o
   9   2  13        1.03        2.21      4.11 o
 -11   3  13      120.35      125.11      6.17 o
 -10   3  13       35.57       36.71      3.93 o
  -9   3  13      173.15      178.49     15.07 o
  -8   3  13      150.33      143.28      9.45 o
  -7   3  13        9.65       16.39      3.04 o
  -6   3  13       22.09       15.76      2.88 o
  -5   3  13       58.86       74.47      4.43 o
  -4   3  13      230.47      229.60      7.36 o
  -3   3  13      140.37      140.42      4.55 o
  -2   3  13      145.63      151.51      4.73 o
  -1   3  13      410.34      402.87      7.81 o
   0   3  13      741.49      718.78     13.64 o
   1   3  13      221.33      229.37      6.99 o
   2   3  13       31.92       35.74      3.34 o
   3   3  13       33.56       36.56      3.45 o
   4   3  13      118.20      123.54      5.57 o
   5   3  13      209.57      214.15      7.30 o
   6   3  13      253.95      269.86     12.34 o
   7   3  13      159.67      166.89      9.85 o
   8   3  13       27.55       29.81      5.49 o
  -9   4  13       40.51       45.64      4.00 o
  -8   4  13        0.23       -1.78      1.78 o
  -7   4  13       62.29       51.45      3.33 o
  -6   4  13        0.44        0.11      1.79 o
  -5   4  13        4.22        5.69      2.00 o
  -4   4  13       26.32       23.75      3.86 o
  -3   4  13        0.52        1.63      1.86 o
  -2   4  13       72.30       67.26      3.47 o
  -1   4  13        3.00        0.70      1.85 o
   0   4  13       16.45       16.46      2.06 o
   1   4  13        7.80        3.06      2.40 o
   2   4  13       44.88       48.32      3.88 o
   3   4  13       17.49       16.00      4.19 o
   4   4  13       14.99       15.29      4.22 o
   5   4  13        3.53        3.73      3.86 o
   6   4  13        2.37        4.65      4.01 o
  -6   5  13       16.33       15.37      3.22 o
  -5   5  13       24.11       23.57      3.26 o
  -4   5  13       58.60       76.32      4.05 o
  -3   5  13       69.54       77.87      4.09 o
  -2   5  13      101.75      107.75      5.45 o
  -1   5  13       46.65       49.65      3.46 o
   0   5  13      100.58      111.71      5.71 o
   1   5  13       28.37       29.81      3.63 o
   2   5  13      117.14      122.82      6.04 o
 -12   0  14      113.99      127.48      8.28 o
 -11   0  14       64.05       70.72      6.30 o
 -10   0  14       24.80       20.47      4.24 o
  -9   0  14       69.52       65.59      5.71 o
  -8   0  14      165.01      185.43      8.96 o
  -7   0  14      105.25      106.20      6.83 o
  -6   0  14      186.38      213.94      9.40 o
  -4   0  14        1.53        0.10      1.89 o
  -3   0  14      712.30      718.25     13.11 o
  -2   0  14      354.09      340.08     11.91 o
  -1   0  14      536.87      534.97     15.69 o
   0   0  14      567.57      582.41     16.76 o
   1   0  14      206.87      224.15      9.57 o
   2   0  14      526.50      505.82     15.41 o
   3   0  14      132.51      138.68      7.80 o
   4   0  14      464.48      481.49     15.36 o
   5   0  14        2.34        5.41      3.33 o
   6   0  14      454.30      404.02     14.27 o
   7   0  14      316.10      308.36     12.52 o
   8   0  14      555.44      521.57     17.32 o
   9   0  14      210.31      217.19     11.05 o
 -12   1  14        3.66        3.53      3.83 o
 -11   1  14       17.40       16.25      4.22 o
 -10   1  14        0.49       -0.92      2.27 o
  -9   1  14        4.17        2.96      1.87 o
  -8   1  14        8.02        7.79      1.98 o
  -7   1  14        0.09       -0.11      1.55 o
  -6   1  14       67.13       61.58      4.10 o
  -5   1  14       12.84       10.74      1.91 o
  -4   1  14      125.95      123.09      4.21 o
  -3   1  14      252.01      269.37      6.02 o
  -2   1  14       10.58       13.82      2.47 o
  -1   1  14       10.20       12.68      4.49 o
   0   1  14        0.00        0.29      1.84 o
   1   1  14       21.25       19.18      3.19 o
   2   1  14       45.68       43.64      3.45 o
   3   1  14      459.15      454.15     10.42 o
   4   1  14       25.76       26.97      3.08 o
   5   1  14        0.14       -2.00      2.97 o
   6   1  14       39.86       29.28      3.42 o
   7   1  14       12.02       11.09      3.95 o
   8   1  14        7.14        7.58      4.93 o
   9   1  14        3.57        2.39      2.89 o
 -12   2  14       82.49       90.81      5.46 o
 -11   2  14       49.13       50.48      4.30 o
 -10   2  14      177.46      176.61     17.43 o
  -9   2  14      162.16      167.71      7.66 o
  -8   2  14      126.55      122.77      5.67 o
  -7   2  14      102.20      100.69      5.19 o
  -6   2  14       24.30       28.58      2.53 o
  -5   2  14        1.16        0.88      1.70 o
  -4   2  14      130.73      132.34      4.43 o
  -3   2  14      267.57      269.35      6.18 o
  -2   2  14      488.58      494.69      9.87 o
  -1   2  14      486.72      487.80     22.73 o
   0   2  14      256.38      237.93      7.14 o
   1   2  14      407.23      409.12      9.74 o
   2   2  14      112.06      108.77      5.02 o
   3   2  14      132.19      135.58      5.78 o
   4   2  14      367.83      358.22      9.35 o
   5   2  14       83.38       82.32      4.71 o
   6   2  14      123.62      133.36      5.94 o
   7   2  14      271.52      291.64     15.53 o
   8   2  14       46.01       47.94      5.80 o
 -11   3  14       12.33       10.68      3.15 o
 -10   3  14        8.66        8.89      3.19 o
  -9   3  14        0.73       -1.77      2.40 o
  -8   3  14       36.61       32.40      5.03 o
  -7   3  14       31.24       24.41      3.43 o
  -6   3  14       59.56       50.43      5.75 o
  -5   3  14      131.99      126.06      5.75 o
  -4   3  14        0.65       -2.81      3.63 o
  -3   3  14       14.24       12.14      2.19 o
  -2   3  14        7.76        6.19      1.96 o
  -1   3  14        5.45        3.31      1.88 o
   0   3  14       16.60       13.91      2.72 o
   1   3  14       23.67       16.03      4.90 o
   2   3  14       44.96       38.20      3.56 o
   3   3  14        0.01       -1.55      2.12 o
   4   3  14       10.38        9.96      5.22 o
   5   3  14        0.66       -2.21      2.21 o
   6   3  14       75.77       73.87      7.36 o
   7   3  14        0.10        5.46      4.11 o
  -8   4  14      184.48      179.48     10.03 o
  -7   4  14       95.46       82.40      5.39 o
  -6   4  14       94.35       91.82      5.57 o
  -5   4  14       66.51       80.35      5.17 o
  -4   4  14      164.27      158.13      6.85 o
  -3   4  14      148.84      156.62      6.72 o
  -2   4  14      104.61       99.37      9.97 o
  -1   4  14       77.84       80.27      4.96 o
   0   4  14      200.26      207.55      5.83 o
   1   4  14      140.71      136.82      5.92 o
   2   4  14       98.17       93.97     13.57 o
   3   4  14      107.89      113.08      8.20 o
   4   4  14       22.27       26.84      5.18 o
   5   4  14      108.76      119.88      8.61 o
  -3   5  14        1.56       -1.43      2.61 o
  -2   5  14       12.36       11.77      3.33 o
  -1   5  14       48.13       48.78      4.47 o
   0   5  14        2.29       -1.12      3.66 o
 -12   1  15       22.58       26.82      5.21 o
 -11   1  15       59.13       56.32      6.04 o
 -10   1  15       11.08       21.74      4.80 o
  -9   1  15       61.28       65.98      3.97 o
  -8   1  15      130.29      154.36      4.95 o
  -7   1  15      258.54      286.59      6.65 o
  -6   1  15       88.11       98.03      4.03 o
  -5   1  15      119.49      139.09      4.62 o
  -4   1  15      125.66      138.52      4.58 o
  -3   1  15      154.80      168.99      4.98 o
  -2   1  15      303.84      287.50      7.93 o
  -1   1  15      239.20      238.18      7.25 o
   0   1  15      206.50      189.60      6.48 o
   1   1  15      308.56      288.62      8.23 o
   2   1  15      206.97      212.57      8.28 o
   3   1  15      592.87      580.38     12.57 o
   4   1  15      255.19      252.61      8.23 o
   5   1  15      244.82      244.65     10.93 o
   6   1  15      275.72      269.87      8.49 o
   7   1  15      183.12      178.71      7.16 o
   8   1  15      142.17      150.23     10.73 o
 -11   2  15        0.46        3.18      2.78 o
 -10   2  15        1.61        3.15      2.72 o
  -9   2  15       13.50       17.46      3.20 o
  -8   2  15       15.44       16.74      5.04 o
  -7   2  15       51.34       45.51      5.10 o
  -6   2  15      137.26      140.47      5.64 o
  -5   2  15        0.08       -1.91      1.91 o
  -4   2  15       25.74       25.66      3.32 o
  -3   2  15        7.90        6.98      2.00 o
  -2   2  15       54.08       54.39      3.87 o
  -1   2  15        0.04       -0.50      4.44 o
   0   2  15       76.08       78.75      4.51 o
   1   2  15       50.70       49.57      3.95 o
   2   2  15        2.34        1.31      2.18 o
   3   2  15        4.67        4.58      3.35 o
   4   2  15        0.13        0.88      2.31 o
   5   2  15       54.79       48.70      4.16 o
   6   2  15        0.68        1.38      2.45 o
   7   2  15       30.59       30.82      3.86 o
 -10   3  15       54.97       52.58      4.64 o
  -9   3  15       21.37       27.06      3.80 o
  -8   3  15        2.70        6.54      2.83 o
  -7   3  15       32.84       42.42      5.31 o
  -6   3  15      414.62      420.12     18.11 o
  -5   3  15      123.82      124.08      6.04 o
  -4   3  15      171.17      177.81      6.94 o
  -3   3  15      156.45      161.78      5.20 o
  -2   3  15      215.76      220.15      6.02 o
  -1   3  15       86.23       83.71      3.85 o
   0   3  15       31.42       41.24      3.94 o
   1   3  15       11.07       14.93      3.83 o
   2   3  15      198.47      203.72      7.25 o
   3   3  15       46.24       42.37      4.04 o
   4   3  15       72.70       79.35      5.03 o
   5   3  15       55.67       59.44      4.60 o
   6   3  15       16.62        6.58      4.34 o
  -7   4  15       14.67       11.31      3.31 o
  -6   4  15        9.81       11.07      3.36 o
  -5   4  15        0.90       -0.52      2.63 o
  -4   4  15       26.31       28.81      3.85 o
  -3   4  15        0.04       -0.79      2.56 o
  -2   4  15        2.48       -0.49      2.63 o
  -1   4  15       16.05       15.56      3.30 o
   0   4  15        1.42        5.08      2.73 o
   1   4  15        6.70        7.71      2.86 o
   2   4  15       17.55       16.23      3.18 o
   3   4  15        0.62       -3.00      3.35 o
 -11   0  16       48.30       56.45      6.37 o
 -10   0  16      146.93      153.10      9.19 o
  -9   0  16       77.45       86.21      7.14 o
  -8   0  16      179.74      189.72      9.98 o
  -7   0  16      162.61      159.27      8.86 o
  -6   0  16      188.20      197.69      9.78 o
  -5   0  16      257.80      283.45     11.99 o
  -4   0  16      529.64      523.27     16.46 o
  -3   0  16      385.44      398.00      9.43 o
  -2   0  16      179.42      183.85      9.52 o
  -1   0  16      237.51      246.19     10.92 o
   0   0  16      317.41      317.45     12.29 o
   1   0  16        5.26        7.39      3.68 o
   2   0  16       14.77       13.23      4.01 o
   3   0  16       36.61       22.68      4.49 o
   4   0  16      388.08      362.73     13.94 o
   5   0  16       35.73       35.25      5.38 o
   6   0  16      178.46      166.23     10.06 o
   7   0  16      107.10       96.98      8.00 o
 -11   1  16        8.63       11.12      4.52 o
 -10   1  16        4.29        4.22      3.91 o
  -9   1  16       11.16        7.64      4.11 o
  -8   1  16        0.02       -1.80      1.80 o
  -7   1  16       52.72       58.36      3.39 o
  -6   1  16       11.16       15.44      2.37 o
  -5   1  16        3.73        3.87      1.87 o
  -4   1  16       82.30       85.26      5.96 o
  -3   1  16        8.18        9.59      2.99 o
  -2   1  16       11.87       14.52      2.84 o
  -1   1  16       47.72       50.19      7.61 o
   0   1  16        0.02        0.14      2.15 o
   1   1  16        0.75        2.85      2.25 o
   2   1  16        8.41       11.77      2.83 o
   3   1  16      174.54      153.71     14.27 o
   4   1  16       30.24       28.44      3.60 o
   5   1  16        7.15        7.05      2.82 o
   6   1  16        5.44        3.78      2.89 o
   7   1  16        0.10       -2.51      2.51 o
 -10   2  16       91.42       96.89      6.13 o
  -9   2  16       47.78       46.07      4.23 o
  -8   2  16       10.59       10.49      2.97 o
  -7   2  16       19.81       22.20      3.33 o
  -6   2  16       76.19       67.66      8.02 o
  -5   2  16      147.09      153.40      5.10 o
  -4   2  16       36.71       31.43      2.80 o
  -3   2  16      128.20      126.35      5.51 o
  -2   2  16      140.13      144.01      4.97 o
  -1   2  16      256.84      258.28     12.37 o
   0   2  16       33.04       33.81      3.69 o
   1   2  16       56.81       57.76      4.22 o
   2   2  16      127.81      134.98      6.21 o
   3   2  16      263.87      243.95      8.02 o
   4   2  16      222.12      225.29      8.02 o
   5   2  16      229.53      228.37      8.09 o
   6   2  16      117.81       95.93      5.58 o
  -8   3  16       17.96       14.78      3.50 o
  -7   3  16        4.83        5.42      2.83 o
  -6   3  16       32.12       31.08      3.90 o
  -5   3  16        0.74       -0.06      2.53 o
  -4   3  16       15.06       18.05      3.32 o
  -3   3  16        0.67        0.82      2.79 o
  -2   3  16        4.81        4.20      2.10 o
  -1   3  16       11.45        8.70      3.27 o
   0   3  16        0.87       -2.31      2.31 o
   1   3  16        9.15        8.63      2.87 o
   2   3  16        2.52        7.16      2.88 o
   3   3  16        3.84        4.26      2.64 o
   4   3  16        1.65       -0.61      4.05 o
  -5   4  16       83.57       84.03     12.57 o
  -4   4  16       72.98       74.99      5.27 o
  -3   4  16       75.12       72.40      7.14 o
  -2   4  16      139.12      136.04      6.89 o
  -1   4  16       87.28       74.53      5.26 o
   0   4  16       52.52       53.41      4.73 o
 -10   1  17       35.64       47.84      6.37 o
  -9   1  17       65.61       79.38      7.19 o
  -8   1  17        0.65        1.54      2.40 o
  -7   1  17        0.60        0.87      2.45 o
  -6   1  17        0.96        0.22      1.94 o
  -5   1  17       52.41       58.80      3.46 o
  -4   1  17      169.98      172.67      5.46 o
  -3   1  17      192.23      199.10      5.79 o
  -2   1  17      292.66      291.16      8.60 o
  -1   1  17      157.95      165.77      6.54 o
   0   1  17      183.73      173.03      8.01 o
   1   1  17       38.71       36.67     10.68 o
   2   1  17       25.74       25.13      3.44 o
   3   1  17       14.77       16.49      3.27 o
   4   1  17      131.62      141.81      6.56 o
   5   1  17      229.95      236.78      8.42 o
  -9   2  17       18.59       12.97      3.46 o
  -8   2  17        0.11        0.69      2.79 o
  -7   2  17       18.67       23.73      3.61 o
  -6   2  17       19.87       11.03      3.56 o
  -5   2  17       19.28       24.13      4.13 o
  -4   2  17        6.72        5.80      2.24 o
  -3   2  17        1.38        0.65      1.96 o
  -2   2  17        1.81        3.08      2.06 o
  -1   2  17       73.81       72.72      5.74 o
   0   2  17       10.27        7.62      2.76 o
   1   2  17       62.97       55.33      4.50 o
   2   2  17        3.28       -1.12      2.47 o
   3   2  17        0.16        0.32      2.60 o
   4   2  17        2.17        1.13      2.77 o
  -6   3  17       69.28       80.24      6.17 o
  -5   3  17      114.33      117.63      6.28 o
  -4   3  17      109.86      113.34      6.12 o
  -3   3  17       62.68       56.62      4.66 o
  -2   3  17       22.86       25.21      2.99 o
  -1   3  17       46.30       49.87      3.60 o
   0   3  17      141.47      138.38      6.46 o
   1   3  17       90.51       85.85      5.52 o
   2   3  17       40.36       53.28      4.70 o
  -8   0  18       89.94       95.63      8.00 o
  -7   0  18       20.12       12.60      4.39 o
  -6   0  18      228.05      228.29     11.25 o
  -5   0  18      191.01      203.63     10.97 o
  -4   0  18      129.43      132.63      8.68 o
  -3   0  18      166.24      167.68      9.65 o
  -2   0  18       85.08       99.52      7.92 o
  -1   0  18      127.88      138.90      8.84 o
   0   0  18       37.54       44.85      5.94 o
   1   0  18       91.94       90.83      7.49 o
   2   0  18      482.08      503.38     17.57 o
   3   0  18      306.78      258.13     12.57 o
   4   0  18       35.33       27.93      5.51 o
  -8   1  18       90.64       86.88     13.13 o
  -7   1  18        4.15        4.63      2.85 o
  -6   1  18        0.00        0.78      2.69 o
  -5   1  18       27.63       35.03      3.11 o
  -4   1  18        0.02        0.73      2.04 o
  -3   1  18        2.61        3.06      2.54 o
  -2   1  18        1.39       -0.39      1.86 o
  -1   1  18        6.03        3.65      2.57 o
   0   1  18       16.56       12.80      3.09 o
   1   1  18      184.01      165.39      6.91 o
   2   1  18      100.76      104.60      5.80 o
   3   1  18       18.04       17.64      3.48 o
  -7   2  18      155.27      175.79      7.38 o
  -6   2  18       45.81       50.80      4.56 o
  -5   2  18       23.07       30.99      3.58 o
  -4   2  18       68.87       73.77      4.05 o
  -3   2  18       38.08       36.66      3.20 o
  -2   2  18       38.24       41.98      3.28 o
  -1   2  18       14.71       15.00      3.25 o
   0   2  18       56.82       61.09      5.02 o
   1   2  18      195.34      190.89      7.66 o
   2   2  18       48.87       63.26      4.98 o
  -6   1  19       62.31       66.10      5.04 o
  -5   1  19       85.30       82.50     11.53 o
  -4   1  19       82.19       88.98      5.51 o
  -3   1  19       63.71       66.78      3.95 o
  -2   1  19       76.72       88.28      4.35 o
  -1   1  19        3.67        3.29      2.84 o
   0   1  19        5.43        6.37      4.11 o
 
